# Supplementary material for: Status of knowledge, attitude and practice of poststroke dysphagia in neurological nurses in China: A cross-sectional study
Source: PLoS One. 2023 Apr 21;18(4):e0284657. doi: 10.1371/journal.pone.0284657 (PMC10121028; doi:10.1371/journal.pone.0284657)
Supplement: S1 Data — (XLSX) [file pone.0284657.s005.xlsx]

## Sheet: Sheet1
						management	education	clinical	other			Swallowing function screening is best done within a few hours of admission	Which of the following is not a tool used in screening for swallowing function	What is incorrect about the description of the drinking water test in the depression is that	The gold standard for swallowing function is	Prior to the deglutigraphy, according to the results of the clinical evaluation, decide the order of use of food containing contrast agent, in principle (), from less to more	Typical swallowing function screening should be evaluated in patients	The Gugging Swallowing Function Assessment Sheet (GUSS) can be used to comprehensively evaluate a patient's swallowing status when eating a variety of food shapes	What is not true about the clinical presentation of aspiration caused by dysphagia	The entire swallowing process is divided into the oral preparation stage, the oral stage, the pharyngeal stage and the esophageal stage, which are associated with stroke	Which of the following is not a sign of dysphagia during pharynx	What is incorrect about the presentation of dysphagia in oral stage	Nutritional risk assessment for stroke patients should be conducted in the admission hospital ()	Nutritional risk assessment should focus on patients	The simplest and most reliable indicator of nutritional risk assessment is	Which of the following is not a risk factor for malnutrition in stroke patients	Here's what's not true about bite-size eating	The way to avoid gastrointestinal intolerance in patients with enteral nutrition is incorrect	Percutaneous endoscopic gastrostomy may be considered for patients with dysphagia if () perioral feeding cannot meet nutritional requirements	Nutritional support pathways are available	What is not included in compensatory measures for eating in patients with swallowing disorders after stroke	Cephalic or rotational swallowing is a method of postural adjustment in which the head is tilted to the () side when a lateral pharyngeal function is weakened to avoid retention and aspiration of the pharynx	What is incorrect about the following statement regarding the position of nasogastric tube	The most serious complication of dysphagia is	Dehydrating caused by dysphagia is common	The most dangerous complication of a continuous indentured nasogastric tube is	Which of the following is not an iatrogenic risk factor for aspiration	What is not correct about the training of respiratory function in patients with dysphagia is	I think early screening for swallowing disorders is very important	I think it's important to teach patients and families to recognize the signs and complications of swallowing disorders	I think it is important to guide or help patients with swallowing disorders to recover swallowing function	In my opinion, it is very important for stroke patients with dysphagia to maintain a bed head height ≥30° during nasal feeding	In my opinion, the choice of food type, character and texture is very important for stroke patients with dysphagia disorder	I think maintaining good oral hygiene is very important to prevent aspiration pneumonia in stroke patients with dysphagia	I think postural choice is very important for stroke patients with dysphagia	I think it's important to screen every stroke patient for swallowing disorders	I think it is important to record the swallowing function screening results of stroke patients on a daily basis	I believe it is important to assist patients with swallowing disorders in choosing appropriate dietary compensatory measures	I think tableware selection is very important for stroke patients with dysphagia
1	28	2	3	3	2	0	1	1	0	5	5	2	2	2	2	1	2	2	1	2	2	2	2	1	1	1	2	2	1	1	2	2	2	2	1	1	2	2	4	4	4	5	5	4	5	4	4	4	4
2	27	2	3	3	2	0	0	1	0	5	5	2	2	1	2	1	2	1	1	1	2	1	2	1	1	2	1	1	2	1	1	1	1	1	1	2	2	1	4	4	4	4	4	5	5	5	4	4	4
3	30	2	2	3	2	0	0	1	0	6	6	2	2	2	2	2	2	1	1	1	1	2	2	1	1	1	2	2	2	1	1	1	2	1	2	1	1	2	5	5	5	5	5	5	5	5	5	5	5
4	30	2	2	3	3	0	0	1	0	10	10	2	2	2	2	1	2	2	2	2	2	1	1	2	1	1	2	1	2	1	2	1	1	1	1	2	1	2	5	5	5	5	5	5	5	5	5	5	5
5	38	2	1	3	3	0	0	1	0	19	16	2	2	1	1	1	2	1	2	2	2	2	2	2	2	2	2	2	1	1	2	1	2	1	2	1	2	2	4	4	5	4	4	4	4	5	5	5	3
6	40	2	2	3	3	0	0	1	0	17	17	2	2	1	1	2	2	1	1	1	2	2	2	2	1	2	1	2	1	1	2	1	2	2	1	2	1	1	5	5	5	5	5	5	5	5	5	5	5
7	31	2	2	3	3	0	0	1	0	10	10	2	2	2	1	1	1	1	1	1	2	2	2	2	2	2	2	1	1	1	2	1	2	2	1	1	1	2	5	5	5	5	4	5	3	5	5	5	4
8	27	2	1	3	2	0	0	1	0	7	3	2	2	2	2	2	1	2	1	1	1	2	2	1	1	2	1	1	2	1	1	1	2	1	1	2	1	2	4	4	4	4	4	4	4	4	4	4	4
9	39	2	1	3	3	1	0	0	0	21	4	2	2	2	2	2	1	2	2	1	2	2	2	1	1	2	1	1	1	1	1	1	2	2	2	2	1	2	5	5	5	5	5	5	5	5	5	5	5
10	28	2	1	2	2	0	0	1	0	10	6	2	2	2	2	2	1	2	1	1	2	1	2	1	2	1	2	2	1	1	2	1	2	1	2	2	1	1	5	5	5	5	5	5	5	5	5	5	5
11	30	2	3	3	2	0	0	1	0	9	9	2	2	2	2	1	2	1	1	2	2	1	2	2	1	2	2	2	2	2	2	1	1	2	1	2	2	1	3	3	3	4	4	4	4	4	4	3	4
12	47	2	1	2	2	0	0	1	0	26	13	1	2	2	2	2	2	2	1	2	1	2	1	1	1	2	2	2	2	1	2	2	2	2	1	2	2	2	5	5	5	5	5	5	5	4	4	4	4
13	33	2	2	3	2	0	0	1	0	11	11	2	2	2	2	2	2	2	2	2	1	2	2	2	2	2	2	2	2	1	2	1	1	1	1	1	2	2	4	4	4	4	4	4	4	4	4	4	4
14	26	2	2	2	1	0	0	1	0	2	1	2	2	2	2	2	1	2	1	2	2	2	2	1	1	2	2	2	2	2	2	1	2	1	2	2	2	2	5	5	5	5	5	5	5	5	5	5	5
15	22	2	1	2	1	0	0	1	0	1	1	2	1	1	2	2	1	2	2	2	2	2	2	1	2	1	2	2	2	1	1	1	1	1	2	1	1	2	5	5	5	5	5	5	5	5	5	5	5
16	28	2	2	3	2	0	0	1	0	8	8	2	2	1	1	1	1	1	1	1	2	1	2	1	2	2	1	1	2	1	2	1	1	1	1	1	1	2	5	5	5	5	5	5	5	5	5	5	4
17	22	2	1	2	1	0	0	1	0	3	1	2	2	1	2	2	1	2	1	1	1	2	2	1	1	1	2	1	1	1	1	1	2	1	1	1	1	2	5	5	5	5	5	5	5	5	5	5	5
18	24	2	1	3	1	0	0	0	1	2	1	2	2	1	2	2	2	2	2	2	2	2	2	2	1	2	2	2	2	2	2	2	1	2	1	2	2	2	4	4	4	4	4	4	4	4	4	4	4
19	27	2	1	3	2	0	0	1	0	8	1	2	2	1	2	2	1	2	1	2	1	1	2	2	2	2	2	1	2	1	1	2	2	2	1	1	2	2	5	5	5	5	5	5	5	5	5	5	5
20	30	2	3	3	2	0	0	1	0	7	2	2	2	1	2	2	2	2	1	2	2	2	2	2	2	2	2	1	2	2	2	1	2	1	2	1	1	2	2	3	2	2	2	3	2	2	3	2	3
21	26	2	2	3	2	0	0	1	0	4	2	2	2	2	2	2	2	1	1	2	2	2	2	1	1	2	2	1	2	1	2	1	2	1	2	2	2	2	4	4	4	4	4	4	4	4	3	4	3
22	34	2	3	3	3	0	1	1	0	12	11	2	2	2	2	1	2	2	1	2	2	1	2	2	1	2	1	1	2	1	2	1	2	2	2	1	1	2	5	5	5	5	5	5	5	5	5	5	5
23	25	2	2	3	2	0	0	1	0	4	2	2	2	2	2	2	2	2	1	2	2	1	2	2	2	2	2	1	2	1	2	2	2	1	2	1	2	2	5	5	5	5	5	5	5	5	5	5	5
24	24	2	2	2	1	0	0	1	0	3	1	2	2	1	1	2	1	2	1	1	1	2	2	1	1	2	1	1	1	1	1	1	2	1	1	1	1	2	5	5	5	5	5	5	5	5	5	5	5
25	29	2	1	3	2	0	0	1	0	10	8	2	2	2	2	1	2	1	1	1	1	2	2	2	1	1	1	1	2	1	1	2	2	1	1	2	2	1	4	4	4	4	4	4	4	4	4	4	4
26	31	2	2	3	2	0	0	1	0	10	10	2	2	2	2	1	1	2	1	1	2	2	2	2	2	1	1	1	1	1	2	1	2	1	2	1	1	1	5	5	5	5	5	5	5	5	5	5	5
27	24	2	3	3	2	0	0	1	0	3	1	2	2	2	1	1	1	1	1	2	2	1	2	2	1	2	2	1	2	1	1	2	2	1	2	1	2	2	5	5	5	5	5	5	5	5	5	5	5
28	23	2	2	3	1	0	0	1	0	1	1	2	2	2	1	2	2	2	2	2	2	2	2	1	2	1	1	2	2	1	2	1	2	2	1	2	2	1	5	5	5	5	5	5	5	5	5	5	5
29	33	2	2	3	2	0	0	1	0	10	10	2	2	2	2	2	2	2	2	2	2	2	2	2	1	2	2	2	2	2	2	2	2	2	2	2	2	2	4	4	4	4	4	4	4	4	4	4	4
30	25	2	2	2	1	0	0	1	0	3	2	1	2	1	2	1	2	1	1	2	2	2	1	1	2	2	1	1	2	1	1	1	2	2	1	1	2	1	5	5	5	5	5	5	5	5	5	5	5
31	27	2	2	2	2	0	0	1	0	6	6	2	1	1	2	1	2	1	1	2	2	1	2	2	2	2	2	2	2	2	2	2	1	2	2	2	1	2	5	5	5	5	5	5	5	5	5	5	5
32	32	1	3	3	2	0	0	1	0	7	7	2	2	1	2	2	2	2	2	2	2	2	2	2	2	2	2	2	2	2	2	1	2	2	1	2	2	2	2	1	1	2	3	3	3	3	3	1	3
33	45	2	1	2	3	0	0	1	0	21	10	2	2	2	2	2	2	2	2	1	1	2	2	1	2	2	1	1	1	1	1	2	2	1	1	1	1	2	4	4	4	4	4	4	4	4	4	4	4
34	41	2	1	3	4	0	0	1	0	21	21	1	2	2	2	2	1	2	1	1	1	2	1	2	2	2	2	1	2	1	1	1	2	1	1	2	1	2	5	5	5	5	5	5	5	5	5	5	5
35	31	2	1	3	3	0	0	1	0	12	10	1	2	2	2	2	1	2	1	1	1	2	1	1	1	1	2	1	1	1	2	1	2	1	1	1	2	2	4	5	5	5	5	5	5	5	5	5	5
36	26	2	2	2	2	0	0	1	0	6	5	2	2	2	2	2	1	2	1	2	2	2	1	1	2	2	2	2	2	1	2	2	2	1	2	1	1	2	4	4	4	4	4	4	4	4	4	4	4
37	29	2	1	3	2	0	0	1	0	8	8	2	2	2	2	2	1	2	2	1	1	1	2	2	2	2	2	1	2	1	2	2	2	1	2	2	2	2	3	3	3	4	4	4	4	4	4	4	4
38	26	2	3	3	2	0	0	1	0	3	3	2	2	1	2	2	1	2	1	1	2	1	2	1	1	1	1	1	1	1	2	2	2	1	2	2	2	2	5	5	5	5	5	5	5	5	4	4	4
39	33	2	2	3	2	0	0	1	0	12	12	1	1	1	2	2	1	2	1	1	2	2	1	2	1	2	1	1	2	1	1	2	2	2	1	2	2	1	4	4	4	4	4	4	4	4	4	4	4
40	28	2	3	3	2	0	0	1	0	5	3	2	1	2	1	2	2	2	1	1	1	2	2	1	1	1	1	2	1	1	2	1	2	1	2	1	2	2	5	5	5	5	5	5	5	5	5	5	5
41	27	2	3	3	2	0	0	1	0	8	3	2	2	2	2	2	2	2	2	1	1	2	2	1	1	2	2	2	2	1	1	1	2	1	1	2	1	2	4	4	4	4	4	4	4	4	4	4	4
42	41	2	1	3	4	1	0	0	0	19	19	2	1	1	2	2	2	2	1	2	2	1	1	2	1	1	2	1	2	1	1	1	2	1	2	1	2	1	4	4	4	4	4	4	4	4	3	4	4
43	30	2	1	3	2	0	0	1	0	9	9	2	2	2	2	2	1	2	2	1	2	2	2	2	1	2	2	2	2	2	2	2	2	1	2	1	2	2	5	5	5	5	5	5	5	5	5	5	5
44	28	2	2	2	2	0	0	1	0	4	4	2	2	2	2	2	2	2	1	2	2	2	2	1	2	2	2	1	2	1	2	1	2	2	2	1	2	2	5	4	5	5	4	5	4	4	4	4	4
45	32	2	2	3	2	0	0	1	0	10	6	2	2	1	2	2	1	2	1	2	1	1	2	2	2	2	2	2	2	1	2	2	1	1	2	2	1	1	4	4	4	4	4	4	4	4	4	4	4
46	32	2	2	3	3	0	0	1	0	10	10	2	2	1	2	2	2	2	1	1	1	1	2	1	1	1	1	1	2	1	2	1	2	1	2	2	1	1	1	1	1	1	1	1	1	1	1	1	1
47	25	2	1	3	2	0	0	1	0	6	1	1	1	1	2	2	2	2	2	2	2	2	2	2	1	2	2	2	1	2	2	1	2	2	2	1	2	2	5	5	5	1	5	5	5	5	5	5	5
48	50	2	1	2	4	0	0	1	0	30	30	2	1	1	2	2	2	2	2	2	1	2	2	2	2	1	1	1	1	1	1	1	2	2	2	2	2	2	4	4	4	4	4	4	4	4	4	4	4
49	26	2	3	3	2	0	0	1	0	5	5	2	1	1	2	1	2	1	2	2	2	2	1	2	2	2	1	1	1	2	2	1	2	1	1	2	2	2	5	5	5	5	5	5	5	5	5	5	5
50	28	2	2	3	2	0	0	1	0	6	2	2	2	2	2	2	1	2	1	1	2	2	2	1	2	1	2	1	2	1	2	2	2	1	2	1	2	2	5	5	5	5	5	5	5	5	5	5	5
51	37	2	1	2	2	0	0	1	0	17	10	2	2	2	2	2	1	2	1	2	1	2	2	2	2	2	1	1	2	2	1	1	2	2	1	2	2	1	5	5	5	5	5	5	5	5	5	5	5
52	27	2	2	3	2	0	0	1	0	4	4	2	2	1	2	2	1	1	1	1	1	2	2	1	1	2	2	1	2	1	1	1	2	2	1	1	1	1	5	5	5	5	5	5	5	5	5	5	5
53	23	2	1	2	1	0	0	1	0	1	1	2	2	2	2	1	2	1	1	1	2	2	2	2	2	2	2	2	2	1	2	1	2	1	2	2	2	2	4	4	4	4	4	4	4	4	4	4	4
54	28	2	2	2	2	0	0	1	0	7	7	2	1	2	2	2	2	2	1	2	2	2	2	2	1	2	2	1	2	2	2	2	1	2	2	1	2	1	4	4	4	4	4	4	4	4	4	4	4
55	42	2	1	3	3	0	1	0	0	20	15	2	1	1	1	1	2	2	2	2	1	2	2	1	1	2	1	1	2	1	2	1	2	1	2	2	2	2	4	4	4	4	4	4	4	4	4	4	4
56	44	2	3	3	4	1	1	1	0	26	16	1	2	1	1	2	1	2	1	1	1	2	1	1	2	2	1	1	2	1	1	1	1	1	2	1	2	2	5	5	5	5	5	5	5	5	5	5	3
57	27	2	2	3	2	0	0	1	0	5	5	2	2	2	2	1	1	1	1	1	1	2	2	1	1	2	1	1	2	1	1	1	2	1	1	1	2	2	4	4	4	5	4	4	4	4	4	4	4
58	32	2	2	3	3	0	0	1	0	9	8	1	2	2	2	1	1	2	1	1	2	1	1	1	2	2	2	1	1	1	2	2	2	1	1	2	2	2	5	5	5	5	5	3	5	5	3	3	3
59	30	2	3	3	2	0	0	1	0	6	5	2	2	1	2	2	2	2	2	2	2	2	2	2	1	2	1	2	2	1	1	2	2	2	1	1	2	2	3	4	4	4	4	4	4	4	4	4	4
60	31	2	2	3	2	0	0	0	1	8	8	2	2	2	2	2	2	2	2	2	2	2	1	2	1	2	2	2	2	1	2	1	1	2	1	2	1	2	4	4	4	4	4	4	4	4	4	4	4
61	50	2	1	2	4	0	0	1	0	30	30	2	1	2	2	2	2	2	1	2	2	2	2	2	2	1	1	2	2	1	2	2	1	2	2	2	1	2	4	4	4	4	4	4	4	4	4	4	5
62	25	2	3	3	2	0	0	1	0	2	2	2	2	2	2	1	1	2	1	1	1	2	1	1	1	2	1	1	2	1	2	2	2	1	2	2	2	2	5	5	5	5	5	5	5	5	5	5	5
63	38	2	3	3	3	0	0	1	0	15	15	2	2	1	2	2	1	2	1	1	1	2	2	2	2	2	1	1	2	1	1	1	2	2	2	2	2	1	5	5	5	5	5	5	5	5	5	5	5
64	31	2	1	2	2	0	0	1	0	13	12	2	2	2	2	1	1	2	1	1	2	2	2	1	1	1	1	1	2	1	1	1	1	1	2	1	1	1	5	5	5	5	5	5	5	5	5	5	4
65	30	2	2	3	2	0	0	1	0	9	7	2	2	1	2	1	2	1	1	1	2	1	1	1	1	1	1	1	2	1	2	1	2	1	1	1	1	1	5	5	5	5	5	5	5	5	5	5	5
66	44	2	1	3	4	0	0	1	0	24	24	2	1	2	2	1	2	2	2	1	1	2	2	2	1	1	2	1	2	1	1	1	2	1	1	1	1	1	5	5	5	5	5	5	5	5	5	5	5
67	29	2	2	3	2	0	0	1	0	8	3	2	2	2	2	1	2	1	1	2	1	1	2	1	1	1	1	1	1	1	1	1	2	1	2	2	1	1	5	5	5	5	5	5	5	5	3	5	4
68	28	2	1	3	2	0	0	1	0	8	6	2	1	2	2	2	2	2	1	2	1	2	2	2	2	2	2	1	2	2	2	2	2	2	2	2	1	2	5	5	5	5	5	5	5	5	5	5	5
69	30	2	2	3	2	0	0	1	0	8	7	2	2	1	2	2	1	2	1	1	2	2	2	1	2	1	1	1	2	1	1	1	2	1	2	1	1	2	5	5	5	5	5	5	5	5	5	5	5
70	34	2	2	3	3	0	0	1	0	11	11	1	2	2	2	2	2	2	1	1	1	1	1	2	2	2	1	1	2	1	1	1	2	1	1	1	2	2	5	5	5	5	5	5	5	5	5	5	5
71	26	2	2	3	2	0	0	1	0	4	4	2	1	1	2	2	1	2	1	2	2	2	2	2	1	1	1	1	2	1	2	2	2	2	1	1	2	2	5	5	5	5	5	5	5	5	5	5	5
72	27	2	3	3	1	0	0	1	0	5	5	2	2	2	2	2	2	2	1	2	2	2	2	1	1	1	2	2	1	1	2	1	2	2	1	1	1	1	5	5	5	5	5	5	5	5	5	5	5
73	31	2	3	3	2	0	0	1	0	8	8	1	2	2	2	2	1	1	1	1	1	1	1	1	1	1	1	1	2	1	2	1	2	2	2	1	2	2	5	5	5	5	5	5	5	5	5	5	5
74	27	2	2	3	3	0	0	1	0	7	7	1	2	2	2	2	1	2	1	2	2	1	1	1	1	2	1	1	1	1	1	1	2	1	1	2	1	2	4	5	5	5	5	5	5	5	4	5	5
75	27	2	2	2	1	0	0	1	0	1	1	2	1	1	2	2	1	2	1	1	1	1	2	1	2	2	1	1	2	1	2	1	2	2	1	2	2	2	5	5	5	5	5	5	5	5	5	5	5
76	29	2	2	2	2	0	0	1	0	8	8	2	2	2	2	1	2	1	2	2	1	2	2	2	1	1	2	1	2	1	2	2	2	1	2	1	1	2	5	5	5	5	5	5	5	5	5	5	5
77	26	1	2	2	2	0	0	1	0	6	4	2	2	1	2	2	1	2	1	2	2	1	2	1	1	2	1	1	2	1	2	1	2	1	1	2	1	1	5	5	5	5	5	5	5	5	5	5	5
78	34	2	3	3	2	0	0	1	0	14	12	1	2	2	1	1	2	1	1	2	2	1	1	1	1	1	1	1	1	1	1	2	2	1	1	2	1	1	5	5	5	5	5	5	5	5	4	5	5
79	37	2	3	3	3	0	0	1	0	11	11	2	1	1	2	2	1	1	1	2	1	1	1	1	2	1	1	1	1	1	1	1	2	2	2	2	1	2	4	4	4	4	4	4	4	4	4	4	4
80	28	2	3	3	2	0	0	1	0	4	3	2	2	2	2	1	1	1	1	1	2	1	2	1	1	2	1	1	2	1	1	1	2	1	2	1	1	1	5	5	5	5	5	5	5	5	4	4	4
81	26	2	3	3	2	0	0	1	0	6	6	1	2	1	2	2	1	2	1	1	2	1	1	1	2	2	1	1	2	1	2	1	2	1	1	1	1	2	5	5	5	5	5	5	5	5	5	5	5
82	37	2	3	3	3	0	0	1	0	18	3	2	2	2	2	2	1	2	2	2	2	2	2	1	2	2	2	2	2	1	2	2	2	1	1	1	1	2	4	4	4	4	4	4	4	4	4	4	4
83	29	2	2	3	2	0	0	1	0	7	7	2	2	2	1	1	1	2	1	2	2	2	1	2	1	2	1	1	2	1	2	2	2	1	1	2	1	2	5	5	5	5	5	5	5	5	5	5	5
84	42	2	1	3	3	0	0	1	0	24	4	1	1	2	1	2	1	1	1	2	2	2	2	1	2	1	1	1	2	2	2	1	2	1	1	2	2	2	4	5	5	4	5	5	5	5	4	4	4
85	36	2	3	3	2	0	0	1	0	14	14	2	2	2	2	2	2	2	1	1	1	2	2	1	2	2	2	2	1	1	2	1	2	2	2	2	1	2	5	5	5	5	5	5	5	5	5	5	5
86	32	2	2	3	3	0	0	1	0	10	8	2	2	1	2	1	1	1	1	1	1	2	2	2	1	2	1	1	2	1	2	1	2	1	1	1	2	2	5	5	5	5	5	5	5	5	5	5	5
87	34	2	2	3	2	0	0	1	0	9	9	2	1	2	2	2	2	2	1	1	2	2	1	2	2	2	2	1	2	1	2	2	1	1	1	1	1	2	4	4	4	4	4	4	4	2	4	4	3
88	29	2	1	3	2	0	0	1	0	9	8	2	2	2	2	2	2	2	1	2	2	2	2	2	1	2	2	1	2	2	2	1	2	2	1	1	2	1	4	5	5	5	4	4	5	4	4	5	5
89	37	2	1	3	3	0	0	1	0	18	11	2	2	2	2	2	1	2	2	2	2	2	2	1	1	2	2	2	2	1	2	1	2	1	1	2	2	2	4	5	5	5	5	5	5	5	4	4	3
90	27	2	2	3	2	0	0	1	0	8	8	2	2	2	2	2	1	2	1	2	2	2	1	2	2	1	2	1	1	1	2	1	2	2	1	2	2	2	5	5	5	5	5	5	5	5	5	5	5
91	25	2	3	3	2	0	0	1	0	6	6	2	2	2	2	2	1	1	1	2	2	2	2	2	2	2	2	2	2	1	2	2	2	1	1	2	1	2	5	5	5	5	5	5	5	5	5	5	5
92	38	2	1	3	3	1	0	0	0	20	15	2	2	1	2	2	2	2	1	2	2	1	1	1	1	1	1	1	2	1	1	1	2	1	1	1	2	2	5	5	5	5	5	5	5	5	5	5	5
93	33	2	3	3	3	0	1	0	0	10	8	2	2	1	2	1	1	2	1	1	2	2	2	1	2	2	2	1	1	1	1	1	2	1	1	1	2	1	4	4	4	4	4	4	4	4	4	4	4
94	33	2	2	3	3	0	0	1	0	13	6	2	2	1	2	1	1	2	1	2	1	2	2	2	1	1	1	1	2	1	1	2	2	1	1	2	1	2	5	5	5	5	5	5	5	5	5	5	5
95	28	2	1	3	2	0	0	1	0	8	8	2	2	1	2	1	2	1	1	1	1	2	2	1	1	2	2	1	1	1	2	1	2	2	1	2	2	2	5	5	5	5	5	5	5	5	4	4	3
96	23	2	2	2	1	0	0	1	0	1	1	2	2	1	2	2	2	2	2	1	1	2	2	2	2	2	1	1	2	1	1	2	2	2	1	1	1	2	4	4	4	5	4	4	4	4	4	4	4
97	32	2	2	2	2	0	0	1	0	12	10	2	2	2	2	2	2	2	1	1	2	1	1	1	2	1	1	1	1	1	1	1	2	2	2	2	1	2	5	5	5	5	5	5	5	5	5	5	5
98	31	2	3	3	2	0	0	1	0	7	7	1	1	2	2	2	1	1	1	1	1	2	2	1	1	1	2	1	2	1	1	1	2	2	1	1	2	1	5	5	5	5	5	5	5	5	5	5	5
99	50	2	3	3	5	1	0	0	0	31	31	2	2	1	1	1	1	1	1	2	1	1	2	1	2	2	1	1	1	1	1	1	2	1	2	2	2	1	5	5	5	5	5	5	5	5	5	5	5
100	30	2	3	3	2	0	0	1	0	7	6	2	2	2	2	2	1	2	1	1	2	2	2	1	1	2	1	1	1	1	1	2	2	2	2	1	2	1	5	5	5	5	5	5	5	5	5	5	3
101	45	2	1	2	3	1	0	0	0	25	7	2	2	1	1	1	1	1	1	2	2	2	2	2	2	2	2	1	2	1	1	1	2	1	1	2	2	2	5	5	5	5	5	5	5	5	4	4	4
102	39	2	1	3	4	1	0	0	0	20	9	1	2	1	1	2	1	2	1	1	1	1	1	2	2	1	1	1	2	1	1	1	2	1	1	1	1	2	5	5	4	4	4	4	4	4	5	4	4
103	28	2	2	2	2	0	0	1	0	5	5	2	2	2	2	1	1	2	2	2	2	2	2	2	2	2	2	2	2	1	2	2	2	1	2	2	2	2	4	4	4	4	4	4	3	2	3	2	3
104	29	2	3	3	2	0	0	1	0	4	3	2	2	2	2	2	1	2	2	1	1	2	2	1	2	2	1	1	2	1	2	1	2	1	2	2	1	2	5	5	5	5	5	5	5	5	5	5	5
105	30	2	1	3	2	0	0	1	0	10	9	1	2	1	2	2	1	2	1	2	1	2	1	2	1	1	2	1	2	1	1	1	2	2	1	2	1	2	4	4	4	4	4	4	4	4	4	4	3
106	27	2	2	3	2	0	0	1	0	6	6	2	1	1	2	2	2	2	1	2	2	2	2	2	1	2	2	2	2	1	2	2	2	2	2	2	2	2	5	5	5	5	5	5	5	5	5	5	5
107	36	2	2	3	3	0	0	1	0	14	14	2	2	1	2	1	2	2	1	1	1	2	2	1	1	2	2	1	1	1	1	2	2	2	1	2	2	2	4	4	4	4	4	4	4	4	4	4	4
108	31	2	3	3	2	0	0	1	0	7	6	2	2	1	2	1	2	1	1	1	2	1	2	2	1	2	2	1	2	1	1	2	2	2	2	2	2	2	5	5	5	4	5	5	5	5	5	5	4
109	37	2	2	3	3	0	0	1	0	12	10	2	2	2	2	2	1	2	1	2	2	2	2	1	2	2	2	2	2	1	2	2	2	1	2	1	2	2	5	5	5	5	5	5	5	5	5	5	5
110	41	2	3	4	4	1	1	1	0	18	16	2	2	2	1	1	1	1	1	1	2	1	1	1	1	1	1	1	1	1	1	2	1	1	1	2	1	2	5	5	5	5	5	5	5	5	3	5	4
111	25	2	2	2	1	0	0	1	0	4	1	2	2	1	2	2	1	2	1	1	1	2	2	1	2	2	2	2	2	1	1	1	2	1	1	1	2	2	5	5	5	5	5	5	5	5	5	5	5
112	30	2	2	3	2	0	0	1	0	10	6	2	2	1	2	1	2	1	1	2	2	1	1	2	1	1	2	1	1	1	2	1	2	1	2	1	2	2	5	5	5	5	5	5	5	5	5	5	5
113	26	2	2	2	2	0	0	1	0	5	5	2	1	1	1	2	1	1	1	1	1	2	2	2	1	2	1	1	2	1	1	1	2	1	1	1	1	2	5	5	5	5	5	5	5	5	5	5	5
114	30	2	1	3	2	0	0	0	1	6	6	2	2	1	1	2	1	1	1	1	2	1	2	1	1	1	1	1	2	1	1	2	2	1	1	1	2	1	5	5	5	5	5	5	5	5	4	5	5
115	28	2	2	2	2	0	0	1	0	5	5	2	1	1	1	2	2	1	1	1	1	2	2	2	1	1	1	1	1	1	1	1	2	1	2	1	1	2	5	5	5	5	5	5	5	5	5	5	5
116	40	2	1	3	4	1	0	0	0	21	7	2	2	1	1	1	1	1	1	1	2	2	1	1	1	2	1	1	1	1	1	2	2	1	1	2	2	1	5	5	5	4	4	4	4	4	3	3	3
117	42	2	3	3	3	1	0	0	0	21	10	2	2	2	1	2	1	2	1	2	2	2	2	1	2	2	1	1	2	1	1	1	2	1	1	2	1	2	5	5	5	5	5	5	5	5	3	5	3
118	28	2	3	3	2	0	0	1	0	10	10	2	2	2	2	1	2	2	1	2	2	2	2	1	2	2	2	2	2	1	2	2	2	1	2	2	2	2	5	5	5	5	5	5	5	5	5	5	5
119	28	2	2	3	2	0	0	1	0	8	7	2	2	2	2	2	2	1	1	2	2	2	2	1	1	1	1	1	2	1	1	1	2	2	2	2	2	2	5	5	5	5	5	5	5	5	5	5	5
120	35	2	3	3	3	0	0	1	0	12	5	2	2	2	2	1	1	2	1	2	2	2	2	2	1	2	1	1	2	1	2	2	2	1	2	2	1	1	5	5	5	5	5	5	5	5	5	5	5
121	23	2	3	3	1	0	0	1	0	1	1	2	2	2	2	1	1	2	1	2	2	2	2	1	1	1	2	2	2	1	1	1	2	1	2	1	1	2	4	4	4	4	4	4	4	4	4	4	4
122	33	2	2	3	2	0	0	1	0	5	5	2	2	1	2	1	2	2	1	2	2	2	2	2	2	2	2	2	2	1	2	2	2	2	2	2	2	2	4	4	5	5	5	5	5	5	5	5	5
123	26	2	2	3	2	0	0	1	0	8	6	2	2	1	2	2	2	2	1	2	1	1	2	2	1	2	1	1	1	1	2	1	2	2	2	1	2	2	4	4	4	4	4	4	4	4	4	4	4
124	29	2	2	3	2	0	0	1	0	7	3	2	2	2	1	2	1	2	2	2	2	2	2	2	1	2	2	2	2	2	2	2	1	1	1	2	2	1	3	3	3	3	3	3	3	3	3	3	3
125	31	2	2	3	3	0	0	1	0	12	2	2	2	2	2	2	1	2	1	1	2	2	2	1	1	2	1	1	2	1	2	1	2	2	2	2	2	2	5	5	5	5	5	5	5	5	5	5	5
126	33	2	2	3	2	0	0	1	0	12	12	2	2	1	1	1	2	1	1	2	2	1	1	1	1	1	1	1	1	1	2	1	2	1	1	2	2	2	5	5	5	5	5	5	5	4	3	5	3
127	31	2	2	3	2	0	0	1	0	7	7	2	2	2	2	1	2	1	1	1	1	2	2	2	2	2	2	1	2	1	2	2	2	1	2	2	1	2	5	5	5	5	5	5	5	5	5	5	5
128	34	2	2	3	3	0	1	1	0	12	11	2	2	1	1	2	1	2	1	2	2	2	2	2	1	2	1	1	2	1	1	1	2	1	2	1	2	1	4	5	5	5	5	5	5	3	2	3	2
129	27	2	2	3	2	0	0	1	0	7	6	2	2	2	2	2	1	2	1	1	2	1	2	1	2	2	2	1	2	1	1	1	2	1	2	2	2	2	5	5	5	5	5	5	5	5	5	5	5
130	23	2	2	2	1	0	0	1	0	2	1	1	2	1	2	2	1	2	1	2	1	1	1	1	2	2	1	1	2	1	1	1	2	2	1	2	2	1	5	5	5	5	5	5	5	5	5	5	5
131	31	2	2	3	2	0	0	1	0	10	10	1	2	1	1	2	1	2	1	2	1	2	1	1	2	1	1	1	1	1	1	1	2	1	1	1	1	1	5	5	5	5	5	5	5	5	5	5	4
132	32	2	2	3	2	0	0	1	0	12	8	1	2	2	2	1	1	2	2	2	2	2	1	2	2	1	2	1	2	1	1	1	2	2	1	1	2	2	1	1	1	1	1	1	1	1	1	1	1
133	30	2	3	3	2	0	0	1	0	7	2	2	2	1	1	2	1	2	1	1	2	2	2	1	2	2	1	2	2	1	1	1	2	1	1	2	1	1	5	5	5	5	5	5	5	5	5	5	5
134	27	2	2	2	2	0	0	1	0	6	6	2	1	2	2	1	2	1	2	2	1	2	2	1	2	2	1	1	2	1	2	2	2	1	1	2	1	2	4	4	5	5	4	4	4	4	4	4	4
135	34	2	1	3	3	0	0	1	0	15	2	2	2	2	2	1	2	2	1	2	2	2	2	1	2	2	1	1	2	1	1	1	2	1	1	2	2	2	5	5	5	5	5	5	5	5	5	5	5
136	21	2	2	3	3	0	0	1	0	10	8	2	2	2	2	2	1	2	2	1	1	2	2	1	2	2	1	1	2	1	2	1	2	2	2	1	2	2	5	5	5	5	5	5	5	5	5	5	5
137	29	1	3	3	2	0	0	1	0	6	6	2	2	2	2	2	2	2	1	1	2	2	2	2	2	2	2	1	2	1	2	2	2	1	1	1	1	2	5	5	5	5	5	5	5	5	5	5	5
138	31	2	2	2	2	0	0	1	0	10	10	2	2	2	2	1	1	2	1	2	1	2	2	1	2	2	1	1	2	1	1	2	2	1	1	1	1	1	5	5	5	5	5	5	5	5	5	5	5
139	31	2	3	3	3	0	0	1	0	7	7	2	2	2	1	2	2	1	1	2	2	1	1	1	1	2	1	1	2	1	1	1	1	1	2	1	2	1	5	4	5	4	5	5	5	4	4	5	4
140	31	2	3	3	2	0	0	1	0	9	9	2	2	2	2	2	2	2	1	2	2	2	2	1	1	2	1	2	1	1	2	2	1	2	1	2	1	2	4	4	4	4	4	4	4	4	4	3	4
141	28	2	1	2	2	0	0	1	0	8	3	2	2	1	2	2	1	2	1	1	2	1	1	2	1	1	1	1	2	1	2	2	2	1	2	1	1	2	5	5	5	5	5	5	5	5	5	5	5
142	34	2	1	3	2	0	0	1	0	16	1	2	1	2	2	2	1	2	2	1	1	1	2	2	2	2	1	2	2	2	2	2	2	2	1	1	1	2	4	4	4	4	4	4	4	4	4	4	4
143	36	2	2	3	2	0	0	1	0	14	10	2	2	2	2	2	1	2	1	2	2	2	2	1	2	2	1	1	2	1	1	1	2	1	1	1	1	2	4	4	4	5	4	4	4	4	4	4	4
144	33	2	2	3	3	0	0	1	0	9	9	2	2	1	2	2	1	2	1	2	2	2	2	2	2	1	1	1	2	1	1	2	2	1	2	2	1	2	5	5	5	5	5	5	5	5	5	5	4
145	40	2	3	3	4	0	0	0	0	16	6	1	2	2	2	2	2	2	2	2	2	1	1	2	2	2	2	2	2	2	2	1	1	1	1	2	1	2	5	5	5	5	5	5	5	5	5	5	5
146	28	2	1	3	2	0	0	1	0	10	6	1	1	1	1	2	2	2	2	2	2	2	1	2	1	2	1	1	2	1	1	2	2	1	1	1	2	1	4	5	5	5	5	5	5	5	5	5	5
147	33	2	2	3	3	0	0	1	0	9	9	2	2	1	2	2	2	2	1	2	2	2	2	2	2	1	2	1	2	1	1	2	2	1	2	2	1	2	5	5	5	5	4	5	5	5	5	5	4
148	24	2	1	3	1	0	0	1	0	2	1	2	2	2	2	2	2	2	2	2	2	2	2	1	2	2	2	2	2	1	2	2	2	1	2	1	2	2	4	4	4	4	4	4	4	4	4	4	4
149	35	2	3	3	3	0	0	1	0	12	12	2	2	2	1	1	1	2	1	1	1	2	2	1	1	1	1	1	2	1	1	2	2	1	2	1	2	2	5	5	5	5	5	5	5	5	5	5	5
150	34	2	3	3	3	0	0	1	0	10	5	2	2	1	1	2	1	2	1	2	2	1	2	1	1	1	1	1	1	1	1	2	2	1	2	2	1	2	5	5	5	4	5	5	5	4	4	5	4
151	42	2	1	3	3	1	0	0	0	23	23	2	1	1	1	2	2	2	1	2	2	1	2	2	2	2	1	1	1	1	1	1	2	1	2	1	1	1	5	5	5	5	5	5	5	4	4	5	4
152	33	2	2	3	2	0	0	1	0	15	13	2	2	2	1	2	1	2	1	1	1	2	2	1	1	2	2	1	2	1	2	1	2	1	1	1	1	2	3	5	5	5	5	5	5	5	5	5	5
153	36	2	2	3	3	0	0	1	0	11	11	1	2	1	2	2	1	2	1	2	2	1	2	1	1	2	1	1	2	1	1	1	2	1	2	1	1	1	5	5	5	5	5	5	5	5	5	5	5
154	29	2	2	2	2	0	0	1	0	7	7	2	1	1	2	2	2	1	1	1	1	2	2	2	2	1	2	1	2	1	2	1	2	2	2	2	2	2	5	4	5	5	5	5	5	5	5	5	5
155	31	2	2	3	3	0	0	1	0	11	10	2	2	2	2	2	2	2	1	2	1	1	2	1	2	1	2	1	1	1	2	1	2	1	2	2	1	2	4	4	4	4	4	4	4	4	4	4	4
156	20	2	2	2	1	0	0	1	0	1	1	2	2	2	1	2	2	2	2	2	2	2	2	2	1	2	2	2	2	1	2	1	2	1	1	1	1	2	2	5	5	5	5	5	5	5	3	5	5
157	37	2	1	3	3	0	0	1	0	18	7	2	2	2	2	2	2	2	2	2	1	2	2	2	1	2	2	1	2	2	2	1	2	2	2	2	2	2	5	5	5	5	5	5	5	5	5	5	5
158	34	2	2	3	3	0	0	1	0	11	9	2	1	2	1	1	2	1	2	2	1	1	2	2	1	2	1	1	1	1	1	1	2	2	1	2	2	2	5	5	5	5	5	1	5	4	3	3	3
159	41	2	1	3	3	0	0	1	0	17	12	2	2	2	2	2	2	2	1	2	1	2	2	2	1	2	2	1	2	2	1	1	2	1	2	1	1	2	5	5	5	5	5	5	5	5	5	5	5
160	33	2	2	3	2	0	0	1	0	11	11	2	2	1	1	1	1	1	1	1	2	1	2	2	1	1	1	1	2	1	1	2	2	1	1	2	2	2	5	5	5	5	5	5	5	5	5	5	5
161	31	2	3	3	1	0	0	1	0	10	8	2	2	2	2	2	2	2	1	1	2	2	2	1	2	2	1	1	2	2	1	2	2	2	2	2	1	2	5	5	5	5	5	5	5	5	5	5	5
162	32	2	2	2	2	0	0	1	0	9	8	2	2	2	2	1	1	1	1	2	2	2	1	2	1	2	2	1	2	1	1	1	1	2	1	2	1	2	5	5	5	5	5	5	5	5	5	5	5
163	28	2	3	3	2	0	0	1	0	5	5	1	2	1	2	1	1	1	1	1	1	2	2	1	2	2	1	2	2	1	1	2	2	1	2	2	1	1	5	5	5	5	5	5	5	5	5	5	5
164	29	2	3	3	2	0	0	1	0	5	5	2	2	2	2	2	2	2	1	1	2	1	2	2	2	2	2	2	2	1	2	2	2	1	2	2	2	2	4	4	4	5	4	4	4	4	4	4	4
165	36	2	3	3	3	1	0	0	0	15	15	2	2	2	1	1	2	1	1	1	2	1	2	1	1	1	1	1	1	1	1	1	2	1	1	1	1	1	5	5	5	5	5	5	5	5	5	5	5
166	35	2	3	3	3	0	0	1	0	12	10	2	2	2	2	1	1	1	1	1	1	2	2	1	2	1	2	1	2	1	1	1	2	1	2	1	2	2	5	5	5	5	5	5	5	5	5	5	5
167	31	2	2	3	2	0	0	1	0	9	8	1	2	2	2	2	1	2	1	1	1	1	2	2	2	2	1	1	2	1	2	1	2	1	2	1	1	2	5	5	5	5	5	5	5	5	5	5	5
168	24	2	2	3	2	0	0	1	0	4	2	2	2	1	1	1	2	1	1	1	1	1	2	2	2	1	1	1	2	1	2	1	2	1	2	1	2	1	5	5	5	5	5	5	5	5	5	5	5
169	36	2	2	3	3	1	0	0	0	15	1	1	2	2	2	2	2	2	1	2	1	2	2	1	2	2	1	1	2	1	1	2	2	1	2	2	1	2	5	5	5	5	5	5	5	5	5	5	5
170	33	2	2	3	2	0	0	1	0	11	11	2	2	2	2	2	2	2	1	2	1	2	2	2	1	2	2	1	2	1	2	1	1	2	1	1	1	2	5	5	5	5	5	5	5	5	5	5	5
171	41	2	1	3	2	0	0	1	0	21	12	2	2	2	1	1	2	1	1	2	2	1	2	2	1	2	2	2	2	1	1	1	2	1	1	1	2	2	5	5	5	5	5	5	5	5	5	5	5
172	28	2	2	3	2	0	0	1	0	9	6	2	2	2	2	1	2	1	1	1	1	2	2	2	2	2	1	2	2	1	2	1	2	2	2	2	1	2	5	5	5	5	5	5	5	5	5	5	5
173	27	2	3	3	2	0	0	1	0	4	2	2	2	2	2	2	2	1	1	1	2	2	2	1	2	2	2	1	2	1	1	1	2	2	1	1	1	2	4	4	4	4	4	5	4	4	4	4	4
174	33	2	3	3	3	0	0	1	0	10	10	1	2	2	2	2	2	2	1	1	1	2	2	1	2	2	1	1	2	1	1	1	2	2	2	2	2	2	5	5	5	5	5	5	5	4	4	5	5
175	29	2	2	3	2	0	0	1	0	7	7	2	2	1	2	2	1	2	1	1	2	2	2	1	2	2	1	2	1	1	1	1	2	2	1	2	2	2	5	5	5	5	5	5	5	5	5	5	5
176	35	2	2	3	3	0	0	1	0	12	10	1	2	1	1	1	1	1	1	1	1	1	1	1	1	1	1	1	1	1	1	1	2	1	2	1	2	2	4	4	4	4	4	4	4	4	4	4	4
177	39	2	1	3	2	0	0	1	0	20	12	2	2	1	2	2	2	2	1	2	2	1	2	2	1	2	2	1	1	1	1	1	2	2	1	2	2	2	4	4	4	4	4	4	4	4	3	4	4
178	27	2	1	3	2	0	0	1	0	9	9	1	1	2	2	2	2	2	2	2	2	2	2	1	2	1	2	2	2	1	2	2	2	1	1	1	2	2	5	4	5	5	5	5	5	4	4	4	4
179	29	2	1	3	3	0	0	1	0	10	1	2	2	2	2	2	2	2	2	2	1	2	2	1	2	2	2	2	2	1	2	1	2	2	2	2	2	2	4	4	4	4	4	4	4	4	4	4	4
180	29	2	2	3	1	0	0	1	0	5	5	1	1	1	2	2	1	2	2	2	2	1	2	2	2	1	2	2	2	2	2	2	1	2	1	2	2	1	3	2	2	2	3	3	3	3	3	3	3
181	28	2	2	3	2	0	0	1	0	6	5	2	2	2	2	1	2	2	2	1	1	2	1	2	2	1	2	1	2	1	2	2	2	1	2	1	2	2	4	4	4	4	4	4	4	4	4	4	4
182	28	2	2	3	2	0	0	1	0	7	2	2	2	2	2	2	2	2	1	1	2	2	2	2	1	2	1	1	2	1	1	1	2	1	2	2	1	1	5	5	5	5	5	5	5	5	5	5	5
183	31	2	3	3	2	0	0	1	0	8	7	2	2	2	2	2	1	1	1	2	2	2	1	1	1	1	2	1	2	1	1	1	2	2	2	1	2	1	5	5	5	5	5	5	5	5	5	5	5
184	26	2	3	3	2	0	0	1	0	4	4	2	2	1	1	2	1	2	1	1	2	1	2	2	1	2	1	1	2	1	1	1	1	1	1	1	1	2	5	5	5	5	5	5	5	5	5	5	5
185	33	2	1	3	2	0	0	1	0	11	4	2	2	1	2	2	2	2	1	2	2	2	2	2	1	2	2	2	2	1	2	1	2	2	2	2	1	2	3	4	4	4	4	4	4	4	4	4	4
186	36	2	3	3	3	0	0	1	0	10	10	2	1	1	1	2	1	1	1	1	2	2	2	1	1	2	1	1	2	1	1	1	2	1	2	1	1	2	5	5	5	4	5	5	5	5	5	5	4
187	27	2	2	3	2	0	0	1	0	6	4	2	2	2	2	2	2	2	1	2	2	2	2	1	1	2	1	1	2	2	1	2	2	1	1	2	2	2	5	5	5	5	5	5	5	5	5	5	5
188	28	2	2	3	2	0	0	1	0	6	6	1	2	2	2	2	1	2	1	2	1	2	1	1	1	2	1	1	1	1	2	1	2	1	1	2	2	2	5	5	5	5	5	5	5	5	5	5	5
189	53	2	1	3	4	1	0	0	0	34	19	1	2	2	2	2	1	2	1	2	2	2	2	1	1	2	1	1	1	1	2	1	2	1	2	2	2	2	4	4	4	4	4	4	4	4	4	4	4
190	36	2	3	3	2	0	0	1	0	16	16	2	2	1	2	1	2	2	1	2	2	2	2	2	2	2	2	2	2	2	2	1	2	2	1	1	1	2	5	5	5	5	5	5	5	5	5	5	5
191	31	2	1	3	2	0	0	1	0	12	1	2	2	1	2	2	1	2	2	2	2	2	2	2	2	2	2	2	2	1	2	2	2	1	1	1	1	2	5	5	5	5	5	5	5	5	5	5	5
192	32	2	3	3	3	0	0	1	0	10	7	2	2	2	2	2	1	2	1	2	1	2	2	1	1	1	1	1	1	1	2	1	2	1	1	2	2	1	4	5	5	5	5	5	5	4	4	4	4
193	45	2	2	2	4	1	1	1	0	24	24	2	2	2	1	1	2	1	1	1	2	2	2	2	1	1	1	2	1	1	1	1	2	1	1	1	2	2	5	5	5	5	5	4	4	4	4	4	3
194	39	2	3	3	3	0	0	1	0	17	15	2	1	1	2	1	2	1	1	1	1	1	2	2	2	2	1	1	1	1	1	2	2	2	1	1	2	2	5	5	5	5	5	5	5	5	5	5	5
195	35	2	2	2	2	0	0	1	0	13	7	2	2	1	2	2	2	2	1	2	2	2	2	2	1	1	1	2	2	1	2	1	1	1	1	1	2	2	5	5	5	5	5	5	5	5	4	4	4
196	30	2	1	3	2	1	0	1	0	9	4	1	2	2	2	2	2	2	1	1	2	2	2	2	2	2	2	1	2	1	1	1	2	1	2	2	2	2	5	5	5	5	5	5	5	5	4	5	4
197	32	2	2	3	3	0	0	1	0	10	9	2	2	2	2	2	1	2	1	1	2	1	2	1	1	2	2	1	2	1	2	1	2	2	2	2	1	2	5	5	5	5	5	5	5	5	3	5	3
198	34	2	2	3	2	0	0	1	0	8	5	2	2	1	2	2	1	2	1	2	2	2	2	1	2	2	2	2	2	1	2	2	2	2	2	2	2	2	4	4	4	5	5	5	5	4	4	4	4
199	34	2	3	3	2	0	0	1	0	10	10	2	2	2	2	2	1	2	1	1	2	2	2	1	2	2	2	2	2	1	2	1	2	1	2	2	2	2	5	5	5	5	5	5	5	5	5	5	5
200	30	2	2	3	2	0	0	1	0	5	1	2	2	2	2	2	1	2	1	2	1	1	2	2	1	2	1	1	2	1	1	1	2	1	1	1	1	2	4	4	4	4	4	4	4	4	4	4	4
201	39	2	2	3	3	1	0	0	0	17	10	2	2	1	2	1	1	2	1	2	2	1	2	1	1	2	1	1	2	1	2	2	2	1	2	2	2	2	5	5	5	4	5	5	5	5	5	5	5
202	36	2	2	3	3	0	0	1	0	14	5	2	2	2	2	2	2	2	1	1	2	2	2	2	1	2	1	1	2	1	2	2	1	2	1	2	1	1	5	5	5	5	5	5	5	5	5	5	5
203	28	2	3	3	2	0	0	1	0	7	7	2	2	1	2	2	1	2	1	1	2	2	2	1	1	1	1	1	2	1	1	1	2	1	1	1	1	1	5	5	5	5	5	5	5	5	5	5	5
204	30	1	3	3	2	0	0	1	0	5	3	2	2	2	2	2	2	2	2	2	2	2	2	1	1	2	2	2	2	1	2	2	2	2	2	1	1	2	4	4	4	4	4	4	4	4	4	4	4
205	29	2	2	3	2	0	0	1	0	7	6	1	2	1	2	2	1	2	1	1	1	2	1	1	1	1	1	1	1	1	1	1	2	1	1	1	1	2	5	5	5	5	4	5	5	5	4	4	4
206	22	2	2	2	1	0	0	1	0	4	2	2	2	2	2	2	1	2	1	2	1	1	1	1	1	2	1	1	2	1	1	1	2	2	1	2	2	2	5	5	5	5	5	5	5	5	5	5	5
207	48	2	1	3	4	1	0	0	0	27	15	2	2	2	1	1	2	1	1	1	2	2	2	2	2	2	1	1	1	1	2	1	1	1	1	2	2	2	5	5	5	5	5	5	5	5	4	4	4
208	34	2	2	3	3	0	0	1	0	12	10	2	2	2	2	1	2	2	1	2	1	2	2	2	1	2	1	1	2	1	1	1	2	1	1	1	2	2	5	5	5	5	5	5	5	5	5	5	5
209	48	2	3	3	4	1	0	0	0	29	2	2	2	1	1	2	2	2	1	2	2	1	1	2	1	2	1	1	1	1	1	1	2	1	1	1	2	1	1	1	1	5	1	1	1	5	3	1	3
210	49	2	1	3	4	1	1	1	0	31	30	1	2	2	1	1	2	2	1	2	2	1	1	1	1	1	1	1	1	1	1	1	2	1	1	1	1	1	5	5	5	5	5	5	5	5	3	5	5
211	45	2	1	3	3	1	0	0	0	28	20	2	2	1	1	2	2	2	1	1	2	2	2	1	2	1	1	1	1	1	1	1	1	1	1	1	1	1	5	5	5	5	5	5	5	5	3	5	5
212	31	2	3	3	2	0	0	1	0	6	4	2	2	1	2	2	2	2	2	2	2	2	2	1	2	1	1	1	2	1	1	2	2	2	1	1	1	2	5	5	5	5	5	5	5	5	5	5	5
213	30	2	3	3	2	0	0	1	0	12	3	2	2	2	2	2	2	2	2	2	2	2	2	1	2	2	2	2	2	1	2	2	2	2	2	2	2	2	4	1	1	4	1	4	3	1	3	1	1
214	30	2	3	3	2	0	0	1	0	7	5	2	2	1	2	2	1	2	1	1	1	1	2	1	1	1	1	1	1	1	1	2	2	2	2	2	1	2	5	5	5	5	5	5	5	5	5	5	5
215	25	2	2	2	1	0	0	1	0	3	2	2	2	1	2	2	2	2	1	2	1	2	2	2	1	1	1	1	2	1	1	1	2	1	2	1	2	2	3	4	3	4	4	4	4	4	2	4	3
216	23	2	2	2	1	0	0	1	0	3	1	2	2	1	2	2	1	2	1	1	2	1	2	1	1	2	1	1	2	1	1	1	2	1	2	2	2	2	5	5	5	5	5	5	5	5	5	5	5
217	28	2	3	3	2	0	0	1	0	9	7	2	2	2	2	2	1	2	1	2	1	1	2	1	1	1	2	1	1	1	1	1	1	1	2	2	2	2	4	5	5	5	5	5	5	5	4	4	4
218	31	2	2	3	2	0	0	1	0	7	4	2	1	1	1	2	1	1	1	1	1	2	2	1	1	2	1	1	2	1	1	2	2	1	2	2	2	2	5	4	4	5	5	5	5	5	5	4	4
219	49	2	1	2	3	1	0	0	0	30	8	2	2	2	1	1	2	1	2	1	1	1	2	1	2	1	1	1	1	2	2	1	2	2	2	1	2	2	5	5	5	5	5	5	5	5	4	4	4
220	26	2	1	3	2	0	0	0	1	5	2	2	1	1	2	2	2	2	1	2	1	2	2	2	1	2	1	2	2	1	1	1	1	2	1	2	1	2	5	5	5	5	5	5	5	5	5	5	5
221	41	2	1	3	3	0	0	1	0	23	20	2	2	1	2	2	2	2	1	1	2	2	2	2	1	2	2	1	2	1	2	1	2	1	2	1	2	2	5	4	4	4	4	4	4	4	4	4	3
222	30	2	4	4	2	0	0	1	0	8	8	1	2	2	1	1	2	2	1	2	2	1	2	2	1	2	1	1	2	1	2	1	2	1	2	1	1	2	5	5	5	5	5	5	5	5	5	5	5
223	29	2	3	3	2	0	0	1	0	9	5	1	2	2	2	2	2	2	1	2	2	1	1	1	1	1	2	2	1	1	1	1	2	2	2	2	2	2	5	5	5	5	5	5	5	5	5	5	5
224	35	2	2	3	3	0	0	1	0	15	6	2	2	1	1	1	1	1	1	2	1	2	2	1	2	2	2	1	2	1	1	2	2	1	2	1	2	2	4	4	4	4	4	4	4	4	4	4	4
225	31	2	2	3	2	0	0	1	0	10	6	2	2	1	2	2	1	2	1	2	1	2	2	1	2	2	1	1	2	1	1	1	2	2	2	2	2	1	4	5	5	5	5	5	5	5	5	5	3
226	31	2	1	2	2	0	0	1	0	11	10	2	2	1	2	2	2	2	2	2	2	2	2	2	1	2	2	1	2	1	1	2	2	2	2	2	1	2	4	4	4	4	4	4	4	4	4	4	4
227	28	2	2	3	2	0	0	1	0	7	4	1	2	1	2	2	2	2	1	1	1	2	2	1	2	2	1	1	2	1	2	2	2	1	1	2	1	2	5	5	5	5	5	5	5	5	5	5	5
228	40	2	2	3	4	1	0	0	0	19	13	2	1	1	2	1	1	2	1	2	2	2	2	1	1	2	1	1	2	1	1	1	2	2	2	2	2	2	4	4	4	4	4	4	4	4	4	4	3
229	25	2	2	3	1	0	0	1	0	4	1	1	2	1	2	2	1	2	1	1	2	1	1	1	2	2	1	1	2	1	1	2	2	1	1	2	1	2	5	5	5	4	5	5	5	5	4	5	5
230	26	2	2	2	1	0	0	1	0	3	1	2	2	2	2	2	2	2	1	2	2	2	2	1	1	1	1	2	2	1	1	1	2	1	2	1	1	1	5	5	5	5	5	5	5	5	5	5	5
231	29	2	2	2	2	0	0	0	1	8	7	2	2	2	2	2	2	2	1	1	2	2	2	1	1	1	1	1	2	1	1	1	2	2	2	2	2	2	4	4	4	4	4	4	4	4	4	4	4
232	32	2	1	3	2	0	0	1	0	10	10	2	2	1	2	2	1	2	1	1	1	2	1	1	1	2	2	1	2	1	1	1	2	1	2	2	2	1	5	5	5	5	5	5	5	5	5	5	5
233	33	2	2	2	2	0	0	1	0	10	9	2	2	1	2	1	2	1	1	2	1	1	2	2	2	2	1	2	2	1	2	1	2	1	1	2	2	2	2	4	5	5	4	4	4	4	4	4	4
234	31	2	2	2	2	0	0	1	0	8	5	2	2	1	2	2	1	2	2	2	1	2	2	1	2	1	1	1	2	1	1	1	2	1	1	2	2	2	3	5	5	5	5	5	5	5	4	4	4
235	30	2	1	3	2	0	0	1	0	8	8	2	2	2	2	2	2	2	1	1	2	2	1	1	1	2	1	1	2	1	1	2	2	2	2	2	1	1	5	5	5	5	5	5	5	5	5	5	5
236	29	2	1	2	2	0	0	1	0	11	11	1	2	2	2	2	1	2	1	2	2	2	2	1	2	2	1	1	2	1	2	1	2	1	2	2	2	2	4	4	5	4	4	4	4	4	4	4	4
237	32	2	3	3	3	0	0	1	0	14	10	2	2	1	2	2	1	2	1	2	2	2	1	2	2	2	2	1	2	1	2	2	2	2	1	2	2	2	5	5	5	5	5	5	5	5	5	5	5
238	24	2	3	3	1	0	0	1	0	1	1	2	2	2	2	2	2	2	2	1	1	2	2	2	1	2	1	2	2	1	2	1	2	2	2	1	2	1	5	5	5	5	5	5	5	5	5	5	5
239	34	2	2	3	3	0	0	1	0	13	13	2	2	2	2	2	1	2	1	1	1	2	2	1	1	2	2	1	2	1	1	1	1	2	2	2	2	2	5	5	5	5	5	5	5	5	5	5	5
240	27	2	2	3	2	0	0	1	0	5	4	2	2	2	2	2	2	2	1	1	1	1	2	2	1	2	1	2	2	1	1	1	2	2	2	1	1	2	5	5	5	5	5	5	5	5	5	5	5
241	30	2	2	3	2	0	0	1	0	7	6	2	2	1	2	2	2	2	2	2	1	1	2	2	2	1	2	1	2	1	2	1	2	1	1	1	2	2	5	5	5	5	5	5	5	5	5	5	5
242	30	2	3	3	2	0	0	1	0	7	5	1	2	1	1	2	1	2	1	2	2	1	1	2	2	1	2	1	1	1	2	1	2	1	2	2	2	2	4	4	4	4	4	4	4	4	4	4	4
243	36	2	2	3	3	0	0	1	0	15	12	2	2	1	2	2	2	2	1	1	1	1	2	1	1	2	1	1	2	1	1	1	2	2	1	2	2	2	5	5	5	5	5	5	5	5	5	5	5
244	30	2	2	3	2	0	0	1	0	8	8	2	2	2	2	2	1	2	1	2	1	2	1	2	2	2	1	1	2	1	1	2	1	1	2	2	2	2	5	5	5	4	5	5	5	5	5	5	5
245	48	2	1	2	3	0	0	1	0	27	11	2	2	2	2	2	2	2	1	2	1	2	2	2	2	2	2	1	2	2	2	2	2	2	2	2	2	2	4	4	4	4	4	4	4	4	4	4	4
246	42	2	1	3	4	1	0	0	0	21	13	2	1	2	1	1	1	1	1	1	1	2	2	1	1	2	1	1	1	1	1	1	1	1	2	2	2	1	5	5	5	5	5	5	5	5	5	5	5
247	30	2	2	3	2	0	0	1	0	7	4	2	2	1	1	2	1	2	1	1	2	1	2	1	2	1	1	1	2	1	1	1	2	1	1	1	2	2	4	4	4	5	5	5	5	4	3	3	3
248	28	2	2	2	1	0	0	1	0	5	4	2	2	1	2	2	2	2	1	1	2	2	2	2	2	1	1	1	1	1	2	2	2	1	1	1	1	1	5	5	5	3	5	5	5	5	5	5	3
249	28	2	1	3	2	0	0	1	0	7	7	1	2	2	2	2	2	2	2	2	1	2	1	1	1	2	2	1	2	1	2	1	1	1	1	2	2	2	4	4	4	4	4	4	4	4	4	4	4
250	29	2	1	3	2	0	0	1	0	10	9	2	2	1	1	2	1	1	1	2	2	2	2	1	1	2	1	1	2	1	1	1	2	1	1	2	1	2	5	5	5	5	5	5	5	5	5	5	5
251	28	2	2	3	2	0	0	1	0	7	3	2	1	1	1	1	1	2	1	1	2	2	2	2	2	2	1	1	2	1	1	2	2	2	1	1	2	2	5	5	5	5	5	5	5	4	3	4	4
252	30	2	1	3	2	0	0	1	0	10	3	2	2	2	2	2	2	2	1	1	1	2	2	1	1	2	1	1	2	1	1	2	2	2	2	2	2	2	4	4	4	4	4	4	4	4	4	4	4
253	24	2	2	3	2	0	0	1	0	3	2	2	2	1	2	1	1	1	1	2	1	2	2	1	2	2	1	1	2	1	1	1	2	1	1	2	2	1	5	5	5	5	5	5	5	5	5	5	5
254	28	2	1	1	2	0	0	1	0	10	2	2	1	2	2	2	1	2	1	1	1	2	2	1	2	1	1	2	2	1	2	1	2	1	1	2	1	2	5	5	5	5	5	5	5	5	5	5	5
255	27	2	2	3	2	0	0	1	0	4	2	1	2	2	1	2	1	2	1	1	2	1	2	1	2	2	1	1	1	1	1	1	1	1	1	1	2	2	4	4	5	5	4	4	4	4	3	3	4
256	26	2	2	3	2	0	0	1	0	5	3	1	1	1	1	2	1	2	1	2	2	1	2	1	2	2	1	1	2	1	2	2	1	1	1	1	1	2	5	5	5	5	5	5	5	5	5	5	5
257	37	2	1	3	3	0	0	1	0	17	8	2	2	2	1	1	1	2	1	2	2	1	2	1	1	2	1	1	2	1	1	1	2	2	1	1	2	2	5	5	5	5	5	5	5	5	5	5	5
258	41	2	1	3	3	0	0	1	0	20	15	1	2	2	2	1	1	2	1	1	2	2	1	1	2	2	1	1	1	1	1	1	2	2	1	1	1	2	4	4	4	4	4	4	4	4	4	5	3
259	42	2	2	3	3	0	0	1	0	17	27	2	2	1	1	1	1	1	1	2	2	1	2	1	2	1	1	1	1	1	1	1	2	1	1	2	1	1	5	5	5	5	5	5	5	5	4	4	5
260	44	2	1	2	3	0	0	1	0	24	24	2	2	2	2	2	1	2	1	2	2	2	2	1	1	2	1	2	2	1	2	2	2	2	1	1	2	2	5	5	5	4	5	4	5	5	5	5	4
261	24	2	2	2	1	0	0	1	0	2	2	1	2	2	1	2	1	2	1	1	2	1	2	1	1	2	1	1	2	1	1	1	2	1	1	1	1	1	5	5	5	5	5	4	5	5	4	5	5
262	25	2	2	3	1	0	0	1	0	3	1	2	2	1	2	2	2	2	2	2	1	2	2	2	2	2	2	2	2	2	2	1	2	1	1	1	2	2	5	4	5	5	5	5	5	5	5	5	5
263	26	2	2	2	1	0	0	0	1	3	1	2	2	2	2	2	2	2	1	1	1	2	2	1	2	2	2	2	2	1	2	2	2	2	2	1	2	2	5	5	5	5	5	5	5	5	5	5	5
264	24	2	2	2	1	0	0	1	0	1	1	2	2	2	2	2	1	2	1	1	2	1	2	1	2	2	1	1	2	1	1	2	2	1	2	2	2	2	4	4	4	4	4	4	4	4	4	4	4
265	36	2	2	2	2	0	0	1	0	14	14	2	2	2	2	1	2	2	2	2	1	2	2	2	1	1	1	2	1	1	1	1	2	2	2	2	2	2	5	5	5	5	5	5	5	5	5	5	5
266	26	2	3	3	1	0	0	1	0	4	4	2	2	1	2	1	2	2	1	1	1	2	2	2	2	1	1	1	2	1	1	2	2	1	1	2	1	1	5	5	5	5	5	5	5	5	5	5	5
267	29	2	3	3	2	0	0	1	0	9	9	1	1	1	2	1	2	1	1	2	2	2	2	2	2	2	2	2	2	2	2	2	1	2	2	2	1	1	4	4	4	4	4	4	4	4	4	4	4
268	31	2	3	3	2	0	0	1	0	8	7	2	2	2	2	2	2	2	2	2	2	2	2	1	2	2	2	2	2	1	2	2	2	2	2	2	2	2	5	5	5	5	5	5	5	5	5	5	5
269	27	2	3	3	2	0	0	1	0	5	5	1	1	2	1	2	1	2	1	1	1	2	1	1	1	1	1	1	2	1	2	1	2	1	2	2	1	2	5	5	5	5	5	5	5	5	5	5	5
270	34	2	2	3	2	0	0	1	0	11	11	2	2	1	2	1	2	2	1	1	1	1	2	1	1	1	2	1	2	1	2	2	2	1	2	1	2	2	4	4	4	5	4	4	4	5	3	3	3
271	32	2	2	3	2	0	0	0	1	10	0	2	2	2	2	2	2	2	1	1	1	2	2	2	2	2	2	1	2	1	1	1	2	1	1	2	2	1	5	5	5	5	5	5	5	5	5	5	5
272	33	2	2	3	3	0	0	1	0	9	9	1	2	2	2	1	1	1	2	1	2	2	2	2	1	2	2	1	2	1	1	1	2	1	1	1	2	2	4	4	4	4	4	4	4	4	4	4	4
273	27	2	2	3	2	0	0	1	0	5	4	2	1	1	1	1	1	1	2	2	1	2	2	2	2	2	2	1	2	1	1	1	2	1	2	1	2	2	5	5	5	5	5	5	4	4	4	4	4
274	29	2	2	3	2	0	0	1	0	10	2	2	2	1	2	2	1	2	2	1	2	2	2	1	1	2	2	1	2	1	1	1	2	2	2	2	2	2	5	5	5	5	5	5	5	5	5	5	5
275	25	2	2	3	2	0	0	1	0	4	4	2	2	1	2	2	2	2	1	2	2	1	2	2	1	2	1	1	2	1	2	1	2	1	1	2	2	2	4	5	5	5	5	5	5	5	5	5	5
276	30	2	3	3	3	0	0	1	0	6	6	1	2	2	2	1	1	2	1	2	2	1	2	1	1	1	1	1	1	1	1	2	2	1	2	1	1	2	4	5	5	4	5	5	5	3	3	5	4
277	33	2	2	3	2	0	0	1	0	10	2	2	2	2	2	2	1	2	1	2	1	2	2	1	1	1	2	1	2	1	2	1	2	1	2	1	2	2	5	5	5	5	5	5	5	5	5	5	5
278	32	2	1	3	3	0	0	1	0	10	8	2	2	1	2	2	2	1	2	2	2	2	2	2	1	2	2	1	2	1	2	1	2	2	1	2	2	2	4	5	4	5	4	4	4	4	4	4	4
279	27	2	3	3	2	0	0	1	0	3	2	2	2	1	2	2	1	2	1	2	1	1	1	1	1	2	1	1	2	2	2	1	2	2	1	2	2	1	4	4	4	4	4	4	4	4	4	4	4
280	26	2	3	3	2	0	0	1	0	3	1	2	2	1	2	2	1	2	1	2	1	2	2	1	2	1	1	1	2	1	2	1	2	2	1	1	1	2	5	5	5	5	5	5	5	5	5	5	5
281	41	2	1	3	3	0	0	1	0	23	23	2	2	2	1	2	1	2	1	1	1	2	2	1	2	2	1	1	2	1	2	2	2	1	1	1	2	2	4	4	4	4	4	4	4	4	4	4	4
282	31	2	2	3	3	0	0	1	0	10	10	2	1	2	1	2	1	2	1	1	2	1	2	1	2	1	1	1	2	1	2	2	2	1	1	2	1	1	5	5	5	5	5	5	5	5	5	5	5
283	32	2	3	3	2	0	0	1	0	9	5	2	2	1	2	2	1	2	2	1	1	2	2	2	1	2	1	2	1	1	2	1	2	2	1	1	1	2	5	5	5	5	5	5	5	5	5	5	5
284	28	2	3	3	2	0	0	1	0	5	4	2	2	2	2	2	2	2	1	2	2	2	2	1	2	1	2	1	2	1	2	2	2	1	2	2	2	2	4	4	4	4	4	4	4	4	4	4	4
285	30	2	3	3	2	0	0	1	0	7	7	2	2	2	1	2	2	1	1	1	1	2	2	1	1	2	1	1	2	1	1	1	2	2	1	2	1	1	4	4	4	4	4	4	4	4	4	4	4
286	24	2	3	3	2	0	0	1	0	3	2	2	2	2	2	1	2	2	1	2	1	1	2	1	2	1	2	1	2	1	1	2	2	1	1	1	1	2	3	3	3	3	3	3	3	3	3	3	3
287	27	2	3	3	2	0	0	1	0	4	4	2	2	2	2	1	1	2	1	1	1	1	1	1	1	2	1	2	1	1	1	2	2	1	2	1	1	2	5	5	5	5	5	5	5	5	5	5	5
288	37	2	1	3	3	0	0	1	0	18	10	1	2	2	2	1	2	1	1	1	2	1	1	2	2	2	1	2	1	1	1	1	2	1	2	1	2	2	4	5	5	5	5	5	5	5	5	5	5
289	32	2	2	3	2	0	0	1	0	10	6	1	2	2	2	2	1	2	1	1	1	2	1	2	2	1	1	1	2	1	1	2	2	1	2	1	2	1	4	4	4	4	4	4	4	4	4	4	4
290	30	2	3	3	2	0	0	1	0	8	7	1	2	1	2	2	2	2	1	2	2	1	1	2	1	2	2	2	2	2	2	2	1	2	1	2	2	2	4	4	4	4	4	4	4	4	4	4	4
291	30	2	2	2	2	0	0	1	0	8	7	2	2	2	2	2	1	2	2	1	1	2	2	2	2	2	1	1	1	1	2	1	2	1	1	2	2	2	5	5	5	4	5	5	5	5	5	5	5
292	28	2	1	3	2	0	0	1	0	7	3	2	2	2	2	2	2	2	1	2	1	2	2	2	2	1	2	1	2	1	2	1	2	1	1	2	2	2	3	4	4	4	4	4	4	4	4	4	4
293	31	2	2	3	3	0	0	1	0	10	10	1	2	2	1	2	1	2	1	1	1	1	2	1	1	1	1	1	2	1	2	1	2	1	2	1	2	2	5	5	5	5	5	5	5	5	5	5	5
294	30	2	2	3	1	0	0	1	0	3	1	2	2	2	2	2	2	1	2	2	2	1	2	2	2	2	2	2	2	1	2	2	1	2	1	2	2	1	2	2	2	2	2	3	3	4	3	3	2
295	26	2	1	2	1	0	0	1	0	2	0	2	2	2	2	2	2	1	2	2	2	2	2	1	1	2	2	2	2	1	2	2	2	2	1	2	2	1	4	4	4	4	4	4	4	4	4	4	4
296	27	2	1	3	2	0	0	1	0	4	2	2	2	1	2	2	1	2	1	1	1	2	2	1	2	1	1	1	2	1	1	2	2	1	1	1	1	2	5	5	5	5	5	5	5	5	5	5	5
297	33	2	2	2	2	0	0	1	0	12	12	2	1	1	2	2	2	2	2	1	2	2	2	1	2	2	2	2	2	2	2	2	2	2	1	2	1	2	5	5	5	5	5	5	5	5	5	5	5
298	23	2	2	2	1	0	0	1	0	2	1	2	1	2	1	1	2	2	2	1	2	1	1	2	2	2	2	2	2	2	1	1	2	2	1	2	2	2	5	5	5	5	5	5	5	5	5	5	5
299	27	2	1	3	2	0	0	1	0	9	9	2	2	1	2	1	1	1	1	2	2	2	2	1	2	2	1	2	2	1	2	1	2	1	2	2	2	1	1	1	1	1	1	1	1	1	1	1	1
300	25	2	2	3	2	0	0	1	0	6	4	2	2	1	2	2	2	1	1	1	2	1	2	1	2	2	2	1	1	1	2	1	2	1	1	1	2	2	5	5	5	5	5	5	5	5	4	4	5
301	28	2	2	3	2	0	0	1	0	7	7	2	1	2	2	2	2	2	1	1	1	2	2	1	1	2	1	1	2	1	2	1	2	2	1	2	1	2	5	5	5	5	5	5	5	5	5	5	2
302	26	2	2	2	1	0	0	1	0	2	1	1	2	2	2	1	1	1	2	1	2	2	1	1	2	2	2	2	2	2	2	1	2	1	2	2	2	2	3	3	4	4	4	4	4	4	4	4	4
303	34	2	1	3	2	0	0	1	0	10	9	2	2	1	2	2	2	2	2	2	2	2	2	2	2	2	2	2	2	2	2	2	1	2	1	2	2	2	5	5	5	5	5	5	5	5	5	5	5
304	21	2	2	2	1	0	0	0	1	1	1	2	2	2	2	2	1	2	1	2	2	2	2	2	1	2	2	1	2	1	2	2	2	1	1	1	1	2	4	4	4	4	4	4	4	4	4	4	4
305	27	2	2	3	2	0	0	1	0	5	4	2	2	2	2	2	1	2	1	1	2	2	2	1	2	1	2	1	2	1	1	1	2	1	2	1	2	2	4	4	4	4	4	4	4	4	4	4	4
306	32	2	3	3	3	0	0	1	0	12	11	2	2	2	1	2	1	2	1	1	2	1	2	1	2	2	1	1	2	1	1	1	1	1	1	1	1	2	5	5	5	5	5	5	5	5	5	5	5
307	28	2	2	3	2	0	0	1	0	10	10	2	2	2	2	2	1	2	2	2	2	2	2	1	2	2	1	2	2	1	2	1	2	1	1	1	1	2	4	4	5	4	5	5	5	5	5	5	5
308	30	2	2	3	2	0	0	0	1	8	7	2	2	2	2	2	2	2	1	1	2	2	2	2	2	2	1	2	2	1	1	1	2	2	1	2	1	2	5	5	5	5	5	5	5	5	5	5	5
309	28	2	2	3	1	0	0	1	0	5	5	1	2	1	2	2	1	2	1	1	2	2	2	2	2	1	2	1	2	1	1	2	2	1	1	1	2	2	5	5	5	5	5	5	5	5	5	5	5
310	33	2	2	3	3	0	0	1	0	13	13	2	2	2	2	2	2	2	1	1	2	2	2	1	1	2	2	1	2	2	2	2	2	2	2	2	2	2	4	4	4	4	4	4	4	4	4	4	4
311	27	2	2	3	2	0	0	1	0	4	2	2	1	2	2	2	2	2	2	1	1	2	2	1	1	2	1	1	1	1	2	1	2	1	2	2	2	2	4	4	4	4	4	4	4	4	4	4	4
312	24	2	1	2	1	0	0	1	0	5	1	2	2	2	2	2	2	2	1	2	2	1	2	2	2	2	2	1	2	2	2	1	1	1	1	2	1	1	4	4	4	4	4	4	4	4	4	4	4
313	33	2	3	3	2	0	0	0	1	11	11	2	2	1	2	2	2	1	1	1	2	1	2	1	2	1	1	1	1	1	2	1	2	1	2	1	2	1	5	5	5	5	5	5	5	5	5	5	5
314	23	2	2	2	1	0	0	1	0	1	1	2	2	2	2	2	1	2	2	2	1	2	2	2	1	2	2	1	2	1	1	2	2	1	2	1	2	2	3	4	4	4	4	4	4	4	4	4	4
315	25	2	2	2	1	0	0	1	0	2	1	2	2	2	2	2	1	2	2	2	2	2	1	2	1	2	2	2	2	1	1	2	2	1	1	1	1	2	4	4	5	5	5	5	5	5	5	5	5
316	26	2	2	3	2	0	0	1	0	5	3	2	2	1	2	2	1	2	1	2	2	2	2	1	1	2	2	2	2	1	2	1	2	2	1	1	1	2	5	5	5	5	5	5	5	5	5	5	5
317	32	2	2	3	3	0	0	0	1	10	1	2	2	2	2	2	2	1	1	2	1	2	2	2	2	2	2	1	2	2	2	2	2	2	1	2	1	2	3	3	2	3	2	3	3	4	4	4	4
318	33	2	2	3	3	0	0	1	0	12	7	2	2	2	2	1	1	2	1	1	1	2	2	2	2	2	1	1	2	1	2	1	2	1	1	1	2	2	5	5	5	5	5	5	5	5	5	5	5
319	33	2	2	2	2	0	0	1	0	12	12	2	2	2	2	2	2	2	2	1	2	2	2	2	2	2	2	2	2	2	1	1	2	2	2	2	2	2	5	5	5	5	5	5	5	5	5	5	5
320	32	2	2	3	5	0	0	1	0	8	8	2	2	1	2	2	1	1	1	2	1	2	1	2	2	2	2	2	2	1	2	1	1	2	1	2	2	2	5	5	5	5	5	5	5	5	5	5	5
321	32	2	3	3	3	0	0	1	0	7	4	2	2	2	2	2	2	2	1	1	1	1	2	1	2	1	2	2	1	1	2	1	1	1	2	1	2	2	3	3	3	3	3	3	3	3	3	3	3
322	40	2	3	3	3	1	1	1	0	17	17	2	2	2	2	1	2	2	1	2	1	2	2	2	1	1	1	2	1	1	2	2	2	2	1	1	2	2	5	5	5	5	5	5	5	5	5	5	4
323	23	2	2	3	1	0	0	1	0	2	1	2	2	1	2	2	1	2	1	2	1	2	2	1	2	2	1	1	2	1	2	1	2	1	2	1	1	2	5	5	5	5	5	5	5	5	5	5	5
324	25	2	3	3	2	0	0	1	0	3	1	2	2	1	1	2	1	2	1	1	2	1	2	1	2	1	1	2	2	1	1	1	1	1	1	1	1	1	5	5	5	5	5	5	5	5	5	5	4
325	41	2	1	3	4	1	0	0	0	23	10	2	2	1	1	2	1	1	1	1	1	2	2	1	2	1	1	1	1	1	2	1	2	1	2	2	1	1	5	5	5	5	5	5	5	5	5	5	5
326	30	2	2	3	3	0	0	1	0	9	7	1	2	1	2	1	1	2	1	1	2	2	1	1	2	1	1	1	1	1	2	1	2	1	2	1	1	1	5	5	5	5	5	5	5	5	5	5	5
327	22	2	2	2	1	0	0	1	0	1	1	2	2	2	2	2	2	2	2	2	2	1	2	1	2	2	2	2	2	1	1	1	2	1	2	2	1	2	4	4	4	4	4	4	4	4	4	4	4
328	23	2	2	2	1	0	0	1	0	1	1	2	2	2	2	2	2	2	2	1	2	2	2	1	2	2	2	1	2	1	2	1	2	1	2	2	1	2	5	5	5	5	5	5	5	5	5	5	5
329	25	2	2	2	1	0	0	1	0	1	1	2	2	2	2	2	2	2	1	1	1	2	2	2	2	1	2	2	1	1	1	1	2	1	2	1	2	2	5	5	5	5	5	5	5	5	5	5	5
330	29	2	2	2	2	0	0	1	0	7	6	2	2	1	2	2	1	2	1	2	2	2	2	1	2	2	1	1	2	1	2	1	1	1	2	1	2	2	4	4	4	4	4	4	4	4	4	4	4
331	28	2	2	3	2	0	0	1	0	6	6	2	2	1	2	2	2	1	2	1	1	2	2	1	2	2	2	1	2	1	1	1	2	2	2	2	2	2	5	5	5	5	5	5	5	5	5	5	5
332	28	2	2	3	2	0	0	1	0	8	5	1	1	1	1	1	1	1	1	1	1	2	2	1	2	2	1	2	2	1	2	1	2	1	2	1	2	1	4	4	5	5	5	4	5	4	4	4	4
333	30	2	2	3	2	0	0	1	0	10	9	1	1	1	2	2	1	1	1	2	1	2	2	1	2	2	1	1	2	1	2	1	2	2	1	2	2	2	4	3	4	4	4	4	4	4	4	4	4
334	34	2	3	3	2	0	0	1	0	13	5	2	2	2	2	2	1	2	2	2	2	2	2	1	2	2	2	1	2	1	1	1	2	1	1	2	1	1	3	4	4	3	3	3	3	3	3	3	3
335	27	2	2	3	2	0	0	1	0	3	2	1	2	2	2	2	2	2	1	2	2	1	2	1	2	2	2	1	2	1	2	2	2	1	2	2	2	2	4	4	4	4	4	3	3	3	3	3	4
336	36	2	1	3	3	0	0	1	0	18	18	1	2	2	1	2	1	2	1	2	2	2	2	2	1	2	1	2	2	1	2	2	2	1	1	1	2	2	4	4	4	4	4	4	4	4	4	4	4
337	27	2	2	3	2	0	0	1	0	6	4	1	2	2	1	1	1	2	1	1	2	2	2	1	1	1	1	1	2	1	1	1	2	1	2	1	2	1	5	5	5	5	5	5	5	5	5	5	5
338	33	2	3	3	3	0	1	1	0	13	12	1	2	1	1	1	1	1	1	1	2	2	1	2	2	1	2	1	1	1	1	2	1	1	1	1	2	2	5	5	5	5	5	5	5	5	5	5	5
339	32	2	3	3	3	0	0	1	0	9	8	2	1	1	1	2	1	1	1	2	1	2	2	1	2	2	1	1	1	1	2	1	1	1	1	1	1	1	5	5	5	5	5	5	5	5	5	5	5
340	34	2	1	3	2	0	0	1	0	11	10	2	2	2	2	2	2	2	2	2	1	2	2	1	2	2	1	1	2	1	2	1	2	1	2	1	2	2	3	3	3	3	3	3	3	3	3	3	3
341	34	2	2	3	3	0	1	1	0	13	13	2	2	1	2	2	2	2	1	1	1	2	2	1	2	2	1	1	2	1	2	2	2	1	1	2	2	1	5	5	5	5	5	5	5	5	5	5	5
342	27	2	2	3	2	0	0	1	0	6	5	2	2	1	2	2	1	2	2	2	2	1	2	2	1	1	1	2	1	1	1	1	2	1	2	1	1	2	5	5	5	5	5	5	5	5	5	5	5
343	28	2	3	3	2	0	0	1	0	9	7	2	2	2	2	1	2	1	1	2	2	1	2	1	1	1	1	1	1	1	2	1	2	1	1	2	1	2	5	5	5	5	5	5	5	5	5	5	5
344	31	2	2	3	2	0	0	1	0	8	8	1	2	2	2	1	1	2	2	2	2	2	2	2	2	2	1	1	2	1	1	1	2	1	1	2	2	1	4	4	4	4	4	4	4	4	4	4	4
345	25	2	3	3	2	0	0	1	0	3	2	2	2	2	1	1	1	1	1	1	2	1	2	2	2	2	2	1	2	1	2	1	2	1	1	1	1	1	5	5	5	5	5	5	5	5	5	5	5
346	27	2	3	3	2	0	0	1	0	3	2	2	1	2	1	2	1	2	1	1	1	2	1	2	1	2	1	1	1	1	1	1	2	1	1	1	1	1	5	5	5	5	5	5	5	5	5	5	5
347	48	2	1	2	3	0	0	1	0	28	25	2	2	1	2	1	2	1	1	2	2	1	2	2	1	1	2	1	2	1	1	1	2	2	1	1	1	2	3	3	3	3	3	3	3	3	3	3	3
348	36	2	3	3	3	1	0	0	0	14	14	1	2	1	1	1	1	1	2	2	1	2	1	2	1	1	1	2	1	1	2	2	2	1	2	1	2	2	5	5	5	4	5	5	5	5	4	4	4
349	52	2	1	2	4	0	0	1	0	33	30	2	2	2	2	2	1	2	1	1	1	2	2	1	1	2	1	1	2	1	1	1	1	2	2	1	2	2	5	5	5	5	5	5	5	5	5	5	5
350	29	2	2	3	2	0	0	1	0	7	6	1	2	2	2	2	2	2	1	1	1	2	2	2	1	2	2	2	2	2	2	2	2	1	1	1	1	2	3	3	3	3	4	4	4	4	4	3	4
351	33	2	2	3	3	1	0	1	0	10	8	2	2	2	2	2	2	2	1	2	1	2	1	2	2	1	1	2	2	1	1	1	2	1	1	2	2	1	5	5	5	5	5	5	5	5	4	5	5
352	35	2	2	3	3	0	1	1	0	12	10	2	1	1	1	2	2	2	1	1	2	2	1	1	2	1	1	2	2	1	1	2	2	1	2	1	2	1	5	5	5	5	5	5	5	3	4	5	4
353	33	2	1	3	2	0	0	1	0	13	8	2	2	2	2	2	2	2	1	2	2	2	2	1	2	2	2	2	2	1	1	2	2	1	2	2	2	2	5	5	5	5	5	5	5	5	5	5	5
354	36	2	2	3	3	0	0	1	0	13	11	2	2	2	2	2	2	2	1	2	2	2	2	1	2	2	2	1	2	1	2	1	2	2	2	1	1	2	5	5	5	5	5	5	5	5	5	5	5
355	25	2	1	2	2	0	0	1	0	4	2	2	1	1	1	2	1	2	1	1	2	1	2	2	2	2	1	1	2	2	2	1	2	2	1	1	1	2	5	5	5	5	5	5	5	5	5	5	5
356	27	2	2	3	1	0	0	0	1	8	1	2	2	2	2	2	1	2	1	2	1	2	1	1	2	2	2	2	2	1	2	2	2	1	2	2	1	2	4	4	4	4	4	4	4	4	4	4	4
357	24	2	2	3	2	0	0	1	0	2	1	2	2	1	2	2	2	2	1	2	2	2	2	1	2	2	2	1	2	1	1	1	1	1	1	2	1	1	5	5	5	5	5	5	5	5	5	5	5
358	25	2	1	2	2	0	0	1	0	2	2	2	1	1	2	2	1	2	2	1	2	1	2	1	2	1	2	1	1	1	2	1	2	2	2	2	1	2	4	4	4	4	4	4	4	4	4	4	2
359	30	2	2	3	2	0	0	1	0	7	3	2	2	1	1	2	1	2	2	1	1	2	2	2	2	2	1	1	2	1	2	1	2	2	2	1	1	2	5	5	5	5	5	5	5	5	5	5	5
360	45	2	1	2	4	1	0	0	0	25	5	2	1	2	2	2	2	1	1	2	2	2	2	2	1	2	2	2	2	2	2	1	1	2	1	2	2	1	1	1	1	1	5	5	5	5	5	5	5
361	23	2	2	2	1	0	0	1	0	2	1	2	2	2	2	2	2	2	1	2	2	1	2	2	1	2	2	2	1	2	2	1	2	2	2	1	2	2	4	4	4	4	4	4	4	4	4	4	4
362	27	2	3	3	2	0	0	1	0	4	4	2	2	2	2	2	1	2	1	2	1	2	2	1	2	2	1	1	2	1	1	1	2	1	1	1	1	1	5	5	5	4	4	4	4	5	5	5	4
363	26	2	2	2	2	0	0	1	0	4	3	2	2	2	2	1	1	2	2	1	2	1	2	1	2	2	1	1	1	1	1	1	2	2	1	2	1	1	5	5	5	4	5	5	5	5	4	4	4
364	32	2	1	3	2	0	0	1	0	12	7	2	2	1	2	2	1	1	1	1	2	1	2	1	2	1	2	1	2	1	2	2	1	1	2	1	2	2	4	4	4	4	4	4	4	4	4	4	4
365	24	2	3	3	2	0	0	1	0	2	1	2	2	2	2	2	2	2	1	2	2	2	2	1	2	2	1	1	2	1	2	2	2	2	1	2	2	2	5	5	5	5	5	5	5	5	5	5	5
366	32	2	2	3	2	0	0	1	0	10	9	1	2	2	2	2	1	2	1	1	2	1	1	1	1	2	1	2	2	1	1	2	2	1	2	2	1	2	4	4	4	4	4	4	4	4	3	4	3
367	23	2	2	2	1	0	0	1	0	2	1	2	2	1	2	2	2	2	1	2	2	2	2	1	2	2	2	1	2	1	2	1	2	1	2	2	1	2	4	4	4	4	4	4	4	4	4	4	4
368	24	2	1	3	1	0	0	1	0	2	2	2	2	1	2	2	1	2	1	1	1	2	2	1	2	2	1	1	2	1	1	1	2	1	2	1	2	2	4	4	4	4	4	4	4	4	4	4	4
369	31	2	2	3	2	0	0	1	0	7	6	2	2	2	2	2	1	2	1	2	2	2	2	1	1	2	2	2	2	1	2	1	2	1	2	2	1	2	5	4	4	4	4	4	4	4	3	4	4
370	50	2	1	2	3	0	0	1	0	30	27	2	2	1	1	2	1	2	1	1	2	1	2	1	2	1	1	1	2	1	1	1	2	1	1	1	1	1	4	4	5	5	5	4	5	4	4	4	4
371	45	2	2	2	4	0	0	1	0	26	25	1	2	2	2	2	2	2	1	2	1	2	1	2	2	1	1	1	2	1	1	1	2	1	1	1	2	2	5	5	5	5	5	5	5	5	4	4	4
372	29	2	1	3	2	0	0	1	0	10	4	1	2	2	2	2	2	2	1	1	2	2	1	1	2	2	1	1	2	1	1	1	2	2	1	1	2	2	4	4	4	4	4	4	4	4	3	4	3
373	28	2	2	3	2	0	0	1	0	5	5	2	2	2	2	2	1	2	2	1	1	2	2	1	1	2	1	1	2	1	1	1	2	2	1	1	1	2	5	5	5	5	5	5	5	5	5	5	5
374	31	2	3	3	2	0	0	1	0	8	8	2	2	2	2	1	2	1	1	2	1	2	2	1	1	2	2	2	1	1	1	1	1	1	1	2	2	1	5	5	5	5	5	5	5	5	5	5	5
375	30	2	3	3	2	0	0	1	0	10	6	2	2	2	2	2	2	1	1	1	2	2	2	2	1	2	2	2	2	2	2	2	2	2	1	2	2	2	1	1	2	1	1	2	1	4	1	1	1
376	34	2	1	3	3	0	0	1	0	12	9	2	2	1	2	2	2	2	1	1	2	1	1	1	2	2	1	1	2	1	1	2	1	1	1	2	2	2	5	5	5	5	5	5	5	5	5	5	5
377	27	2	2	3	2	0	0	1	0	7	4	2	2	2	2	1	1	1	1	2	1	1	2	1	2	2	1	1	2	1	2	1	2	2	1	2	1	1	5	5	5	5	5	5	5	5	5	5	5
378	25	2	2	2	2	0	0	1	0	3	1	2	2	2	2	2	1	2	1	2	2	2	2	1	2	1	2	1	2	1	2	1	2	1	2	1	2	1	4	4	4	4	4	4	4	4	4	4	4
379	33	2	2	3	2	0	0	1	0	11	10	1	2	1	2	2	1	2	1	1	2	2	2	1	2	1	1	1	2	1	2	1	2	1	1	2	1	1	5	5	5	5	5	5	5	5	5	5	5
380	29	2	2	3	2	0	0	1	0	7	6	2	2	2	2	2	2	2	1	1	1	2	2	2	2	1	1	1	2	1	1	1	2	1	1	2	2	2	5	5	5	5	5	5	5	5	5	5	5
381	50	2	1	3	4	1	0	0	0	31	11	1	2	2	2	2	1	2	1	2	2	1	1	1	1	2	1	1	2	1	1	2	2	1	1	1	1	2	4	4	4	4	4	3	5	5	4	4	4
382	34	2	1	3	3	0	0	1	0	15	14	1	2	2	1	2	2	2	1	1	2	2	1	1	1	2	2	1	1	1	1	2	1	1	1	2	1	2	4	5	5	5	4	4	4	4	4	4	4
383	34	2	1	3	2	0	0	1	0	14	14	2	2	1	2	1	2	1	1	1	2	1	2	1	2	2	1	1	1	1	1	1	1	1	2	1	2	2	5	5	5	5	5	5	5	5	5	5	5
384	32	2	2	3	3	0	1	1	0	12	8	2	1	2	1	2	1	2	1	1	2	1	2	1	1	2	1	1	1	1	2	1	1	1	2	1	1	2	4	5	4	5	5	5	5	4	3	4	4
385	23	2	2	2	2	0	0	1	0	3	1	1	1	2	1	1	1	1	1	2	2	2	2	1	1	2	1	1	2	1	1	1	2	1	1	1	2	1	5	5	5	5	5	5	5	5	5	5	5
386	25	2	2	2	1	0	0	1	0	4	2	2	2	1	2	1	2	2	1	2	2	2	2	2	2	1	1	1	2	2	2	2	2	2	1	1	2	1	5	5	5	5	5	5	5	5	5	5	5
387	24	2	2	3	1	0	0	0	1	3	1	2	1	2	2	2	2	2	2	2	2	2	2	2	2	2	2	2	2	1	1	1	2	1	1	1	1	2	5	5	5	5	5	5	5	5	5	5	5
388	24	2	2	3	1	0	0	1	0	3	1	1	2	2	2	2	1	2	1	2	2	2	1	1	1	2	2	1	2	1	2	2	2	2	2	1	2	2	4	5	5	5	5	5	5	5	3	5	5
389	27	2	2	2	2	0	0	1	0	5	3	2	2	2	2	1	2	1	1	1	1	2	2	1	1	2	2	1	1	1	1	1	2	2	2	1	1	2	4	4	4	4	4	4	4	4	4	4	4
390	36	2	1	3	2	0	0	1	0	18	18	2	2	2	1	1	1	1	1	2	1	2	2	1	1	1	1	2	1	1	1	1	1	1	1	2	1	2	5	5	5	5	5	5	5	5	5	5	5
391	53	2	1	3	4	0	0	1	0	36	27	1	2	2	1	1	2	1	1	1	2	2	1	2	1	1	2	2	2	1	2	1	2	1	2	2	2	2	5	5	5	5	5	5	5	5	5	5	5
392	51	2	1	2	1	0	0	1	0	32	26	2	2	2	1	2	1	1	1	1	2	1	2	1	2	2	2	2	2	1	2	2	1	1	1	1	1	2	4	4	4	4	4	4	4	4	4	4	2
393	43	2	1	3	4	0	0	1	0	24	5	2	2	1	2	1	1	2	1	2	1	2	2	1	2	1	2	1	2	1	1	2	2	1	1	2	1	1	5	5	5	4	5	5	5	5	4	5	4
394	35	2	3	3	3	0	1	1	0	15	15	2	2	1	1	2	1	2	1	1	2	2	2	1	2	2	1	1	2	1	1	1	2	2	1	1	2	1	5	5	5	5	5	5	5	5	5	5	5
395	30	2	2	3	2	0	0	1	0	8	7	2	2	1	2	2	1	2	1	2	1	2	2	2	1	2	2	1	1	1	2	2	2	2	1	2	2	1	5	5	5	5	5	5	5	5	5	5	5
396	23	2	2	3	2	0	0	1	0	3	3	2	2	2	2	2	1	2	1	2	2	2	2	2	2	2	1	2	2	2	2	2	2	1	2	1	2	2	5	5	5	5	5	5	5	5	5	5	5
397	26	2	1	2	1	0	0	1	0	6	6	2	2	2	2	2	1	1	1	1	1	2	2	2	2	2	2	2	2	1	2	1	2	1	2	1	1	2	5	4	4	5	4	4	4	4	4	5	5
398	30	2	2	2	2	0	0	1	0	8	8	1	2	2	2	2	1	2	2	2	1	2	1	1	2	2	2	2	2	1	2	1	2	1	1	1	2	2	4	4	4	4	4	4	4	4	2	4	4
399	37	2	3	3	2	0	0	1	0	14	11	2	2	2	2	1	1	1	2	1	2	2	2	1	2	2	1	1	1	2	1	2	2	2	2	2	2	2	4	4	4	4	4	4	4	4	4	4	4
400	24	2	1	3	1	0	0	1	0	5	1	2	1	2	2	2	2	1	1	2	2	2	2	2	1	2	2	2	2	2	2	2	1	2	1	2	2	1	5	5	5	5	5	5	5	5	5	5	5
401	31	2	2	3	3	0	0	1	0	9	9	2	2	2	2	2	1	2	1	2	2	2	2	2	2	2	2	2	2	1	2	2	2	2	2	1	2	2	4	4	4	4	4	4	4	4	4	4	4
402	29	2	1	3	2	0	0	1	0	7	5	1	2	1	2	2	1	2	1	2	1	2	1	1	1	2	2	1	2	1	2	2	2	1	2	1	1	2	4	4	4	4	4	4	4	4	3	4	4
403	22	2	2	2	1	0	0	1	0	1	1	2	1	1	2	2	2	2	1	1	1	2	2	2	1	2	2	1	2	2	2	1	2	2	1	1	1	2	4	5	5	5	5	5	5	5	5	5	5
404	28	2	2	3	2	0	0	1	0	8	2	2	2	2	1	1	1	2	1	1	1	1	2	1	2	2	1	1	2	1	1	1	2	1	1	1	1	1	5	5	5	5	5	5	5	5	5	5	5
405	36	2	3	3	3	0	0	1	0	14	14	2	2	1	1	1	1	1	1	1	1	1	2	1	2	2	1	1	2	1	1	1	2	1	1	1	1	1	4	4	5	5	5	5	5	5	5	5	5
406	24	2	2	2	1	0	0	0	1	1	1	2	1	2	2	1	2	2	1	1	1	1	2	1	2	2	1	1	2	1	1	1	2	1	1	2	2	1	4	5	5	5	5	5	5	5	5	5	5
407	35	2	2	3	3	0	1	1	0	14	10	2	2	1	1	1	1	2	1	1	1	2	2	1	2	2	1	1	2	1	1	1	2	1	2	1	1	1	5	5	5	5	5	5	5	5	5	5	5
408	23	2	2	2	1	0	0	1	0	2	1	2	2	2	1	1	1	1	1	1	2	1	2	1	2	2	1	1	2	1	1	1	2	1	1	2	1	1	5	5	5	5	5	5	5	5	5	5	5
409	33	2	2	3	3	0	0	1	0	11	7	2	2	2	1	1	1	2	1	1	1	1	2	1	2	2	1	1	2	1	1	1	2	1	1	1	1	1	5	5	5	5	5	5	5	5	5	5	5
410	27	2	2	3	2	0	0	1	0	2	2	2	2	1	1	1	1	2	1	1	1	1	2	1	2	2	1	1	2	1	1	1	2	1	1	1	1	1	5	5	5	5	5	5	5	5	5	5	5
411	43	2	3	3	4	1	0	0	0	20	15	2	2	1	1	1	1	2	1	1	1	1	2	1	2	2	1	1	2	1	1	1	2	1	1	1	1	1	5	5	5	5	5	5	5	5	5	5	5
412	26	2	2	2	1	0	0	1	0	2	1	2	2	1	1	1	1	2	1	1	2	1	2	1	2	2	1	1	2	1	1	1	2	1	2	1	1	1	5	5	5	5	5	5	5	5	5	5	4
413	40	2	3	3	3	0	0	1	0	20	15	2	2	1	1	1	1	2	1	1	2	1	2	1	2	2	1	1	2	1	1	1	2	1	1	2	1	1	5	5	5	5	5	5	5	5	5	5	5
414	30	2	3	3	2	0	0	0	1	10	5	1	2	2	2	2	1	2	1	1	2	2	2	2	1	2	2	2	2	1	2	1	2	2	2	1	2	2	4	4	4	4	4	4	4	4	4	4	4
415	27	2	1	3	2	0	0	1	0	6	5	2	2	2	2	2	1	2	1	1	2	2	2	2	2	2	1	1	2	1	1	1	2	1	1	1	1	1	4	4	4	4	4	4	4	4	4	4	4
416	28	2	2	2	1	0	0	1	0	5	3	1	2	2	2	2	2	2	1	2	2	1	1	2	2	2	2	2	2	1	2	2	2	1	1	1	2	2	4	4	4	4	4	4	4	4	4	4	4
417	38	2	2	3	3	0	0	1	0	14	14	2	2	1	2	2	2	1	1	2	1	2	2	2	1	2	1	2	2	2	2	2	2	2	2	2	1	2	4	4	4	4	4	4	4	4	4	4	4
418	28	2	3	3	1	0	0	1	0	2	1	2	2	2	2	2	1	2	2	1	2	2	1	1	2	1	2	1	2	1	1	2	2	1	1	1	2	2	4	4	4	4	4	4	4	4	4	4	4
419	38	2	2	3	3	0	0	1	0	14	14	2	2	2	2	2	1	2	1	1	1	2	2	2	1	2	2	1	1	2	2	1	2	2	2	2	1	2	4	4	4	4	4	4	4	4	4	4	4
420	38	2	2	3	3	0	0	1	0	14	7	2	2	1	1	1	2	2	2	2	2	2	2	2	2	2	2	2	2	1	2	2	2	1	2	2	2	2	1	1	1	1	1	1	1	1	1	1	1
421	30	2	2	2	2	0	0	0	1	9	9	2	2	1	2	2	2	2	1	2	1	2	2	2	1	2	2	2	2	1	2	1	2	2	1	1	2	2	4	4	4	4	4	4	4	4	4	4	4
422	33	2	2	3	3	0	0	1	0	11	8	2	2	2	2	2	1	2	1	1	1	2	1	1	2	1	2	2	2	1	2	2	2	2	1	2	2	2	5	5	5	5	5	5	5	5	5	5	5
423	23	2	3	3	2	0	0	1	0	2	2	2	2	1	1	1	1	2	1	1	1	2	2	1	1	2	1	1	2	1	1	2	1	1	1	2	2	2	5	5	5	5	5	5	5	5	5	5	5
424	29	2	3	3	2	0	0	1	0	4	3	2	2	1	1	2	1	2	1	2	1	1	2	1	1	1	1	2	2	1	1	1	2	1	1	2	1	2	5	5	5	5	5	4	4	5	5	5	3
425	25	2	3	3	1	0	0	1	0	3	3	1	1	1	2	2	1	2	1	1	1	1	1	1	2	2	2	1	2	1	2	1	2	1	2	1	1	2	5	5	4	4	4	4	4	3	4	4	4
426	29	2	2	3	2	0	0	1	0	5	4	2	2	2	2	2	1	2	2	1	2	2	2	1	2	2	1	1	1	1	1	2	2	1	1	1	2	2	5	5	5	5	5	5	5	5	5	5	5
427	39	2	3	3	3	0	0	1	0	15	14	2	2	1	1	2	2	2	2	1	2	2	1	1	2	2	2	1	2	1	1	1	2	2	2	2	1	2	5	5	5	5	5	5	5	5	5	5	5
428	29	2	4	4	3	0	0	1	0	8	7	2	2	1	1	1	2	2	1	2	2	1	2	1	1	1	1	1	1	1	1	1	1	2	1	1	2	2	5	5	5	5	5	5	5	5	5	5	5
429	39	2	1	3	3	0	0	1	0	21	15	2	2	1	2	2	2	1	1	2	1	2	2	1	1	2	2	1	1	1	2	2	1	2	1	1	1	2	4	5	5	5	5	5	5	4	4	4	5
430	32	2	2	3	2	0	0	1	0	10	7	2	2	1	2	1	2	1	1	1	1	2	2	1	2	2	2	2	2	1	2	1	2	2	1	1	2	1	5	5	5	5	5	5	5	5	5	5	5
431	28	2	3	3	2	0	0	1	0	5	3	2	2	2	2	2	2	2	1	1	1	2	2	1	2	2	2	1	2	1	2	1	2	2	1	1	1	2	5	5	5	5	5	5	5	5	5	5	5
432	34	2	3	3	3	0	0	1	0	11	10	2	2	2	1	1	2	2	1	1	2	1	2	1	1	2	1	1	2	1	2	1	2	2	2	2	1	2	5	5	5	5	5	5	5	5	3	5	3
433	39	2	1	3	3	0	0	1	0	15	13	2	2	1	1	1	2	1	1	2	2	2	2	2	1	2	1	1	2	1	2	1	1	2	1	1	2	2	5	5	5	5	5	5	5	5	5	5	5
434	28	2	3	3	2	0	0	1	0	5	2	1	2	2	2	1	2	2	1	1	2	2	1	2	1	1	1	1	2	1	2	1	2	1	1	2	1	2	5	5	5	5	5	5	5	5	5	5	5
435	34	2	2	3	3	0	0	1	0	14	8	1	2	2	2	2	1	2	2	2	2	2	1	2	2	2	2	2	1	1	1	2	2	2	2	1	1	2	4	4	4	4	4	4	4	4	4	4	4
436	27	2	2	3	2	0	0	1	0	5	1	2	2	1	2	2	2	2	1	2	1	2	2	2	2	1	1	1	2	1	1	1	2	1	1	1	2	2	5	5	5	5	5	5	5	5	5	5	5
437	24	2	3	3	2	0	0	1	0	6	2	2	2	2	2	1	2	2	1	1	1	2	2	2	1	1	2	1	1	1	2	2	2	1	2	2	1	2	5	5	5	5	5	5	5	5	5	5	5
438	25	2	2	3	2	0	0	1	0	6	3	1	2	2	2	2	1	2	1	2	2	1	2	1	1	2	2	1	2	1	1	2	2	2	2	2	2	2	5	5	5	5	5	5	5	5	3	5	5
439	33	2	2	3	2	0	0	1	0	10	3	1	2	1	2	1	2	1	1	1	2	2	2	2	2	2	1	2	2	1	2	2	2	2	1	1	2	2	4	4	4	4	4	4	4	4	4	4	4
440	28	2	2	2	2	0	0	1	0	9	5	1	2	1	2	2	1	2	1	1	2	2	2	1	1	2	1	2	1	1	2	1	2	1	1	2	2	1	4	4	4	4	4	4	4	4	4	4	4
441	42	2	1	3	3	1	0	0	0	22	10	2	2	1	1	2	1	1	1	2	1	2	2	2	1	2	1	1	1	1	1	1	1	1	2	2	2	1	5	5	5	5	5	5	5	5	5	5	5
442	25	2	2	2	1	0	0	1	0	3	2	2	2	2	2	2	2	2	2	2	1	2	2	2	2	2	2	1	2	2	1	2	2	2	1	2	1	2	4	4	4	4	4	4	4	4	4	4	4
443	23	2	2	2	1	0	0	1	0	2	1	2	2	1	1	2	1	2	1	1	1	2	2	2	1	1	2	1	2	1	2	2	2	2	1	2	2	1	4	4	4	4	4	4	4	4	4	4	4
444	30	2	3	3	1	0	0	1	0	10	8	2	2	1	2	2	1	2	1	1	2	1	2	1	1	2	2	2	2	1	2	1	1	1	1	1	1	2	4	4	4	4	4	4	4	4	5	5	5
445	32	2	1	3	1	0	0	1	0	10	6	2	2	2	2	2	2	2	1	2	2	1	2	2	2	2	2	2	2	2	2	1	1	2	2	2	2	2	5	5	5	5	5	5	5	5	5	5	5
446	32	2	2	3	3	1	0	0	0	12	8	2	2	1	1	2	2	2	1	1	1	2	2	2	2	2	1	1	2	1	2	1	2	1	1	1	1	2	5	5	5	5	5	5	5	5	3	5	5
447	32	2	2	2	2	0	0	1	0	10	3	2	1	2	1	1	1	1	1	1	2	1	2	1	2	2	1	1	2	1	1	1	2	1	2	1	1	1	4	4	5	4	4	5	5	5	4	4	4
448	40	2	1	3	3	1	0	0	0	20	1	2	2	2	1	2	1	2	1	2	2	2	2	1	2	1	1	1	2	1	2	1	1	2	2	2	1	1	5	5	5	5	5	5	5	5	5	5	5
449	35	2	2	3	3	0	0	1	0	13	5	1	2	1	2	2	1	2	1	1	1	1	1	1	1	1	1	1	2	1	1	1	2	1	1	2	2	1	5	5	5	5	5	5	5	5	5	5	4
450	33	2	2	3	3	0	0	1	0	15	14	1	2	2	1	1	1	1	1	1	1	2	1	1	1	1	1	1	2	1	1	1	1	1	1	1	2	2	5	5	5	5	5	5	5	5	5	5	5
451	29	2	2	3	2	0	0	1	0	8	3	2	2	1	2	1	2	2	1	2	1	2	2	2	2	1	2	2	1	1	1	1	1	2	2	2	1	2	3	3	3	4	4	4	4	3	3	3	3
452	25	2	1	3	2	0	0	1	0	7	6	1	2	1	2	2	1	2	1	2	2	2	2	1	2	1	2	1	2	1	1	1	2	1	1	2	2	1	4	4	4	4	4	4	4	4	4	4	4
453	31	2	1	2	2	0	0	1	0	11	11	2	2	2	2	2	2	2	1	2	2	2	2	1	2	2	2	1	2	1	2	2	2	2	2	1	1	2	4	5	5	5	4	5	4	3	3	4	4
454	40	2	3	3	3	0	0	1	0	20	20	2	2	2	2	1	2	2	2	2	2	2	2	1	1	2	2	2	2	1	2	2	2	2	2	2	2	2	1	1	1	2	1	2	2	2	2	2	2
455	28	2	1	3	2	0	0	1	0	9	7	1	2	1	2	2	1	2	2	1	2	2	1	2	2	2	2	1	2	1	1	1	2	1	1	2	1	2	3	4	4	4	4	4	4	4	3	3	3
456	32	2	3	3	3	0	0	1	0	9	9	2	1	2	2	1	1	2	1	1	2	2	2	2	1	2	1	1	2	1	1	1	1	1	1	1	1	2	5	5	5	5	5	5	5	5	5	5	5
457	29	2	2	3	2	0	0	1	0	8	6	2	2	1	2	2	2	2	1	2	1	2	2	2	1	2	1	2	1	1	2	2	2	1	1	2	1	2	4	5	5	5	4	5	4	4	4	4	4
458	27	2	2	3	1	0	0	1	0	3	1	2	2	2	2	2	2	2	1	1	1	2	2	2	1	2	1	1	1	1	1	1	2	1	1	2	1	2	4	4	4	4	4	4	4	4	4	4	4
459	26	2	1	2	2	0	0	1	0	9	4	1	1	2	2	2	2	2	1	2	2	2	2	2	1	1	2	1	2	1	2	1	1	2	1	2	1	2	4	4	4	4	4	4	4	4	4	4	4
460	24	2	2	3	1	0	0	1	0	3	2	1	2	2	2	2	2	2	1	2	2	2	2	2	2	2	2	2	2	2	2	2	2	1	2	1	1	2	4	4	4	4	4	4	4	4	4	4	4
461	38	2	1	3	3	1	0	0	0	17	4	2	1	2	1	2	2	2	1	1	2	2	2	1	1	2	2	2	1	1	2	2	2	1	2	2	1	2	4	4	5	5	5	5	5	5	4	5	4
462	26	2	3	4	2	0	0	0	1	2	2	2	2	1	1	1	2	2	1	2	2	2	2	1	2	2	1	1	1	1	2	2	2	1	1	2	2	1	5	4	4	5	5	5	5	5	5	5	5
463	28	2	2	2	2	0	1	1	0	5	5	1	2	1	2	2	2	2	2	2	2	2	2	1	2	2	2	2	2	1	2	2	2	2	2	2	2	2	5	5	4	4	5	5	1	5	4	5	5
464	31	2	1	3	2	0	0	1	0	9	9	2	2	2	2	1	1	2	1	1	2	1	2	2	2	1	1	1	2	1	1	1	2	1	1	2	1	2	5	5	5	5	5	5	5	5	5	5	3
465	28	2	1	3	2	0	0	1	0	9	8	1	2	2	2	1	1	2	1	1	2	2	1	1	2	2	1	1	2	1	1	1	2	2	2	2	1	1	4	5	5	5	5	5	5	5	5	5	5
466	37	2	2	3	3	0	0	1	0	14	14	2	2	2	2	2	1	2	1	1	1	2	2	1	1	2	1	1	1	1	1	1	1	1	1	2	1	1	5	5	5	5	5	5	5	5	5	5	5
467	24	2	2	2	2	0	0	1	0	3	3	2	2	1	2	2	1	2	1	1	2	1	1	1	2	2	1	1	2	1	1	1	2	1	1	2	1	2	5	5	5	5	5	5	5	5	5	5	5
468	26	2	2	2	1	0	0	1	0	3	1	2	2	2	2	2	2	2	1	1	2	1	2	2	2	2	1	1	1	1	2	1	2	1	1	1	1	2	5	5	5	5	5	5	4	4	4	4	4
469	23	2	2	3	1	0	0	1	0	3	3	1	1	2	2	2	2	2	1	2	2	2	2	2	2	1	1	2	2	1	1	1	2	1	1	2	1	2	5	5	4	4	4	5	5	4	4	4	3
470	27	2	3	3	2	0	0	1	0	4	2	2	2	1	2	2	1	2	1	1	1	2	2	1	1	2	2	1	2	1	1	1	2	1	1	2	2	1	4	4	4	4	4	4	4	3	3	4	4
471	24	2	1	3	1	0	0	1	0	5	2	2	1	1	2	1	1	2	1	1	1	2	2	1	1	1	1	1	1	1	1	2	2	1	1	1	1	2	4	4	4	4	4	4	4	4	4	4	4
472	27	2	2	2	2	0	0	1	0	5	3	2	1	1	2	2	1	2	1	2	2	2	2	1	1	2	1	1	2	1	1	1	2	1	1	1	1	2	4	4	4	4	4	4	4	4	4	4	4
473	30	2	2	2	2	0	0	1	0	7	7	2	2	1	1	1	2	1	1	2	2	1	2	2	1	2	1	1	1	1	2	2	2	1	2	2	1	2	4	5	5	5	5	3	5	4	3	4	4
474	30	1	4	4	1	0	0	1	0	1	1	2	2	1	1	2	1	2	1	1	2	2	2	1	1	2	1	1	2	1	2	1	2	1	1	1	2	2	4	4	4	4	4	4	4	4	4	4	4
475	50	2	2	2	3	1	0	0	0	30	30	2	1	2	2	1	2	2	1	1	2	2	2	1	2	2	2	2	2	2	2	1	2	2	1	2	1	2	2	2	2	2	2	2	2	2	2	2	2
476	26	2	3	3	1	0	0	1	0	3	1	1	1	2	1	2	1	2	1	1	1	1	1	2	1	2	2	1	1	1	2	1	2	1	1	1	1	2	5	5	5	5	5	5	5	4	4	4	4
477	39	2	3	3	3	0	0	1	0	18	16	2	2	2	2	1	2	1	1	2	2	2	2	2	2	2	2	1	2	1	2	2	2	2	2	1	1	2	5	5	5	5	5	5	5	5	5	5	5
478	39	2	3	3	3	1	0	0	0	20	20	2	2	2	2	1	1	2	1	1	1	2	2	1	2	1	1	1	2	1	1	1	2	2	1	1	2	2	5	5	5	5	5	5	5	5	5	5	5
479	31	2	2	3	3	0	0	1	0	9	3	2	2	1	1	2	1	2	1	2	1	2	2	2	2	2	1	1	1	1	1	1	2	1	1	2	1	2	5	5	5	5	5	5	5	5	5	5	5
480	48	2	1	3	4	0	0	1	0	30	22	2	2	1	1	1	1	2	1	2	2	1	1	1	1	2	1	1	1	1	1	1	2	2	2	1	1	1	5	5	5	5	5	5	5	5	5	5	5
481	30	2	2	3	2	0	0	1	0	9	9	2	2	2	2	1	2	1	1	2	2	2	2	2	2	1	1	1	2	1	2	2	2	2	2	2	2	2	5	5	5	5	5	5	5	5	5	5	5
482	43	2	1	3	4	1	0	1	0	23	19	1	2	1	2	1	2	1	1	2	2	2	1	1	1	1	1	1	2	1	2	1	1	1	2	2	1	2	4	5	5	5	5	5	5	5	5	5	5
483	31	2	2	3	2	0	0	1	0	10	8	1	2	1	2	2	1	2	1	2	1	2	1	1	1	1	1	1	1	1	1	1	2	1	1	1	2	2	5	5	5	5	5	5	5	5	5	5	5
484	23	2	3	3	1	0	0	1	0	2	1	2	2	2	2	2	1	2	1	1	2	1	2	1	1	1	1	1	2	1	1	1	2	1	2	1	2	2	4	4	4	4	4	4	4	3	3	3	3
485	33	2	3	3	2	0	0	1	0	13	12	2	2	2	1	2	1	1	1	1	1	1	2	1	2	1	1	1	1	1	1	1	2	1	1	1	1	2	5	5	5	5	5	5	5	5	5	5	5
486	32	2	3	3	2	0	0	1	0	10	10	2	2	2	1	2	1	1	1	1	1	1	2	1	2	1	1	1	1	1	2	1	2	1	1	1	1	1	5	5	5	5	5	5	5	5	5	5	5
487	24	2	3	3	1	0	0	1	0	1	1	2	2	2	2	2	2	2	2	2	1	2	2	2	1	2	2	2	2	1	2	1	2	2	2	2	2	2	5	5	5	5	5	5	5	5	5	5	5
488	23	2	2	2	1	0	0	1	0	2	1	2	2	1	1	2	1	1	1	2	2	2	2	1	1	1	1	1	1	1	1	1	2	1	2	2	2	1	5	5	5	5	5	5	5	5	5	5	5
489	29	2	2	3	2	0	0	1	0	9	6	2	2	2	2	2	1	2	1	2	2	1	2	1	2	1	1	1	2	1	1	1	2	1	2	1	1	2	5	5	5	5	5	5	5	5	5	5	5
490	29	2	3	3	2	0	0	1	0	5	3	2	1	1	2	2	2	2	1	1	1	2	1	2	2	1	1	1	1	1	1	2	2	2	1	1	1	2	5	5	5	5	5	5	5	5	5	5	5
491	28	2	3	3	2	0	0	1	0	5	4	2	2	2	2	2	1	1	2	2	2	2	2	1	1	2	1	1	1	1	1	1	2	2	1	1	1	2	5	5	5	5	5	5	5	5	5	5	5
492	34	2	2	2	3	0	0	1	0	14	14	2	2	1	2	2	1	1	1	1	2	2	1	1	2	2	1	1	2	1	1	1	1	1	2	1	1	2	5	5	5	5	5	5	5	5	5	5	5
493	30	2	3	3	2	0	0	1	0	7	3	2	2	1	1	1	1	2	1	1	2	1	2	1	1	2	1	1	1	1	1	1	1	1	2	1	1	1	5	5	5	5	5	5	5	5	4	5	5
494	25	2	2	2	1	0	0	1	0	4	2	2	2	2	2	2	1	2	1	1	2	1	2	1	1	2	1	1	2	1	1	2	2	1	1	2	1	2	5	5	5	5	5	5	5	5	5	5	5
495	29	2	1	3	2	0	0	1	0	10	5	1	2	1	2	2	2	2	2	2	2	1	1	2	2	2	2	2	2	2	2	1	2	2	2	2	2	2	4	4	4	4	4	4	4	4	4	4	4
496	51	2	1	2	4	0	0	1	0	32	6	1	2	2	2	1	2	2	1	1	2	1	1	2	1	1	1	2	2	1	1	1	2	1	1	2	1	2	5	5	5	5	5	5	5	5	5	5	5
497	28	2	3	3	2	0	0	1	0	5	3	2	1	2	1	1	1	2	1	2	2	1	2	1	1	1	1	1	1	1	1	1	1	1	2	2	2	1	5	5	5	5	5	5	5	5	5	5	5
498	29	2	2	2	2	0	0	1	0	6	2	2	2	1	2	2	1	2	1	1	2	1	2	1	2	1	1	2	2	1	2	1	2	2	1	1	2	2	5	5	5	5	5	5	5	5	5	5	5
499	23	2	2	2	1	0	0	1	0	1	1	2	2	1	1	2	1	2	1	2	2	1	2	2	1	1	1	2	2	1	2	1	2	1	2	1	2	2	5	5	5	5	5	5	5	5	5	5	5
500	26	2	2	3	2	0	0	1	0	6	4	2	1	1	1	2	1	1	1	1	2	1	2	1	1	2	1	1	1	1	1	2	2	2	2	1	2	2	5	5	5	5	5	5	5	5	5	5	5
501	27	2	2	2	2	0	0	1	0	6	6	1	2	2	2	2	1	2	1	1	2	2	1	1	1	1	1	1	2	1	1	2	2	1	1	1	1	2	5	5	5	5	5	5	5	5	5	5	5
502	33	2	3	3	3	0	0	1	0	10	9	2	1	1	1	1	1	1	2	1	2	2	2	1	1	1	1	1	1	2	1	1	2	1	1	1	1	1	4	4	4	5	5	5	5	5	3	4	3
503	26	2	2	2	2	0	0	1	0	5	4	1	2	1	2	2	2	2	1	1	1	1	2	1	2	2	1	2	2	1	1	1	2	2	1	2	2	1	4	5	5	5	5	4	5	5	5	5	5
504	36	2	1	3	3	1	0	0	0	16	14	2	2	1	2	1	1	2	1	2	2	2	2	2	1	2	2	1	2	1	2	1	2	1	1	1	1	2	5	5	5	5	5	5	5	5	4	5	5
505	25	2	3	3	2	0	0	1	0	3	3	2	2	1	2	1	1	2	1	1	1	2	2	1	1	1	2	1	2	1	1	1	2	2	1	1	1	2	5	5	5	5	5	5	5	4	4	4	4
506	30	2	3	3	2	0	0	1	0	9	9	2	2	2	2	1	2	1	1	1	1	1	2	2	2	2	1	1	2	1	1	2	2	2	1	2	2	2	5	5	5	5	5	5	5	5	5	5	5
507	28	2	3	3	2	0	0	1	0	5	5	2	2	2	2	2	1	2	1	1	1	2	2	1	1	2	1	1	2	1	2	1	2	1	2	1	1	2	3	4	4	4	4	4	4	4	4	4	4
508	36	2	2	3	3	0	0	1	0	15	15	1	1	2	1	1	1	1	1	1	1	2	1	1	1	1	1	1	1	1	1	1	2	1	1	2	2	2	5	5	5	5	5	4	5	5	4	4	4
509	35	2	2	3	3	0	1	1	0	15	13	2	2	1	1	2	1	1	1	1	2	2	2	1	2	1	1	1	1	1	1	1	2	1	1	1	1	1	1	1	1	1	1	1	1	1	1	1	1
510	28	2	3	3	2	0	0	1	0	5	3	2	1	2	2	2	2	1	1	2	2	2	2	2	2	2	2	1	2	2	2	2	2	2	1	2	2	1	3	3	3	3	3	3	3	3	3	3	3
511	25	2	2	3	2	0	0	1	0	4	2	2	1	1	2	2	2	1	1	2	2	2	2	2	1	2	2	2	2	1	2	2	2	1	1	1	2	2	4	4	4	4	4	4	4	4	4	4	4
512	31	2	2	2	1	0	0	1	0	7	6	1	2	2	2	1	1	1	1	1	2	2	1	1	2	2	2	2	2	1	2	2	1	2	1	2	1	2	2	2	2	2	2	2	2	2	2	2	2
513	26	2	3	3	2	0	0	1	0	3	1	1	2	1	1	2	2	2	1	1	2	2	1	1	2	1	1	1	2	1	2	2	1	1	2	2	2	1	5	5	5	5	5	5	5	5	5	5	5
514	25	2	2	2	2	0	0	1	0	4	4	2	2	1	2	2	2	2	1	2	2	2	2	1	2	1	2	1	2	1	2	1	2	1	1	2	1	2	4	4	4	4	4	4	4	4	4	4	4
515	30	2	2	3	2	0	0	1	0	7	4	1	2	2	2	2	2	2	2	2	2	1	2	2	2	2	2	2	2	2	2	2	2	1	1	2	2	1	5	5	5	5	5	5	5	5	5	5	5
516	27	2	1	2	2	0	0	1	0	6	6	1	2	2	1	1	1	2	2	2	1	2	2	2	2	1	1	1	2	1	1	2	2	2	1	1	2	1	4	4	4	4	4	4	4	4	4	4	4
517	28	2	2	3	2	0	0	1	0	9	7	2	2	1	1	2	1	1	1	2	2	1	2	1	2	2	1	1	1	1	2	1	2	1	1	1	1	1	5	5	5	5	5	5	5	5	5	5	5
518	30	2	2	3	2	0	0	0	1	11	11	2	2	1	2	2	1	2	1	2	1	2	2	1	2	2	2	2	1	1	2	1	2	1	2	2	2	2	5	5	5	5	5	5	5	5	5	5	5
519	31	2	2	3	2	0	0	1	0	9	7	2	2	1	2	2	1	2	1	1	2	1	2	1	1	1	1	1	1	1	2	2	2	2	2	2	2	2	5	5	5	5	5	5	5	5	5	5	5
520	26	2	2	3	1	0	0	1	0	2	1	2	2	1	2	2	1	2	1	2	2	2	1	1	2	1	1	1	2	1	1	1	2	1	2	1	1	2	5	5	5	5	5	5	5	5	5	5	5
521	34	2	2	3	2	0	0	1	0	14	12	2	2	2	2	2	2	2	1	2	2	2	2	2	2	2	2	1	1	1	1	1	1	1	1	1	1	2	4	5	5	5	5	5	5	5	4	4	5
522	26	2	3	3	2	0	0	1	0	3	1	2	2	2	2	1	2	2	2	2	2	2	2	1	2	2	2	2	2	1	2	2	2	2	2	2	2	2	5	5	5	5	5	5	5	5	5	5	5
523	34	2	2	3	2	0	0	1	0	14	9	2	2	2	2	1	1	2	2	2	2	2	2	2	2	2	2	2	2	1	2	2	2	1	1	2	1	2	5	5	5	5	5	5	5	5	5	5	5
524	34	2	2	3	3	0	0	1	0	13	9	2	2	2	2	2	1	2	1	2	2	2	2	2	1	1	1	1	2	1	1	1	2	1	1	2	2	1	5	5	5	5	5	5	5	5	5	5	5
525	28	2	2	3	2	0	0	1	0	6	4	2	2	2	2	2	1	2	1	1	1	2	2	1	1	1	1	1	1	1	1	1	2	1	1	2	1	1	5	5	5	5	5	5	5	5	5	5	5
526	26	2	1	2	1	0	0	1	0	2	1	2	2	2	2	2	2	2	1	2	2	2	2	1	2	2	2	1	2	1	1	1	2	2	2	2	2	1	4	4	4	4	4	4	4	4	4	4	4
527	50	2	1	2	3	0	0	1	0	31	6	2	2	2	2	2	1	2	1	2	2	2	2	1	2	1	1	1	2	1	1	1	1	2	2	2	1	2	5	5	5	5	5	5	5	5	5	5	5
528	25	2	3	3	1	0	0	1	0	2	1	2	2	1	2	2	2	2	1	2	1	2	2	1	2	2	2	1	2	1	2	1	2	1	1	1	2	2	5	5	5	5	5	5	5	5	5	5	5
529	29	2	2	3	2	0	0	1	0	9	9	2	1	1	1	2	1	2	1	1	2	2	2	2	2	1	1	1	2	1	1	1	2	1	1	1	1	2	5	5	5	5	5	5	5	5	5	5	5
530	23	2	2	2	1	0	0	1	0	1	1	2	2	2	2	2	2	2	2	1	2	2	2	1	2	2	2	2	2	1	2	1	2	1	1	2	2	2	4	4	4	4	4	4	4	4	4	4	4
531	25	2	2	3	1	0	0	1	0	4	1	2	2	2	2	2	2	2	2	1	2	2	2	1	1	2	2	1	2	1	2	2	2	2	2	2	2	1	4	4	4	4	4	4	4	4	4	4	4
532	31	2	3	3	2	0	0	1	0	8	8	2	2	2	2	2	2	2	2	2	2	2	2	2	1	2	1	1	2	2	1	1	2	1	1	2	2	2	4	4	4	4	4	4	4	4	4	4	4
533	25	2	3	3	2	0	0	1	0	3	1	2	2	2	2	2	2	2	2	2	2	2	2	1	2	2	1	2	2	1	2	1	2	2	2	1	2	2	4	4	4	4	4	4	4	4	4	4	4
534	25	2	2	3	2	0	0	1	0	2	1	2	2	1	2	2	1	2	1	1	2	2	2	2	1	1	1	1	2	1	1	1	2	1	1	2	2	1	5	5	5	5	5	5	5	5	5	5	5
535	26	2	2	2	2	0	0	1	0	4	4	2	2	2	2	2	2	2	1	2	2	1	2	1	2	2	1	1	1	1	2	1	2	2	1	1	2	2	4	4	4	4	4	4	4	4	4	4	4
536	25	2	2	2	1	0	0	1	0	3	1	1	2	1	2	2	2	1	1	1	1	2	2	1	2	1	2	1	2	1	1	1	2	1	1	2	2	2	5	5	5	5	5	5	5	5	5	5	5
537	32	2	2	2	2	0	0	1	0	8	5	2	2	2	2	1	1	2	1	2	2	2	2	1	2	2	2	2	2	1	2	2	2	1	2	2	2	2	3	4	4	4	4	4	4	4	4	4	4
538	31	2	2	3	2	0	0	1	0	9	7	2	1	1	1	2	1	2	1	2	2	1	1	1	2	2	1	1	2	1	1	1	1	1	1	1	1	1	5	5	5	5	5	5	5	5	5	5	5
539	23	2	2	3	1	0	0	1	0	3	1	2	1	2	2	2	1	2	1	1	1	2	2	1	1	1	1	1	2	1	1	1	2	1	2	2	2	1	5	5	5	5	5	5	5	5	5	5	5
540	31	2	2	3	3	0	0	0	1	10	10	2	2	2	1	1	2	1	1	2	2	1	1	1	2	1	2	1	1	1	1	1	2	2	1	2	2	1	4	4	5	5	5	4	5	4	4	4	4
541	33	2	2	3	2	0	0	1	0	8	8	2	2	2	2	2	1	2	1	1	2	1	2	1	1	1	2	1	2	1	1	1	2	2	2	2	1	2	5	5	5	5	5	5	5	5	5	5	5
542	29	2	2	3	2	0	0	1	0	8	7	2	2	2	2	2	1	2	2	1	2	2	2	2	2	2	2	1	2	1	2	2	2	2	2	2	2	2	5	5	5	5	5	5	5	5	5	5	5
543	37	2	1	3	3	0	0	1	0	17	15	2	2	2	2	1	1	1	1	2	2	2	2	1	2	2	1	2	2	1	1	2	2	1	1	2	2	1	4	4	4	4	4	4	4	4	3	4	3
544	26	1	3	3	1	0	0	1	0	1	1	2	1	2	2	2	2	1	1	2	2	2	2	2	1	2	2	2	2	2	2	2	1	2	1	2	2	1	5	5	5	5	5	5	5	5	5	5	5
545	24	1	2	2	1	0	0	1	0	1	1	2	2	1	2	2	2	2	1	2	2	2	2	1	2	2	2	1	2	1	1	2	2	1	2	1	1	2	5	5	5	5	5	5	5	5	5	5	5
546	33	2	3	3	2	0	0	0	1	14	10	1	1	2	2	2	2	2	1	1	1	1	2	2	2	2	1	1	2	2	1	1	2	1	1	2	1	2	5	5	5	5	5	5	5	5	5	5	5
547	28	2	3	3	2	0	0	1	0	5	1	2	2	2	2	2	1	2	1	2	2	2	2	1	1	2	2	1	2	1	2	2	2	2	2	1	1	2	5	5	5	5	5	5	5	5	5	5	5
548	32	2	2	3	2	0	0	1	0	10	5	1	1	1	2	2	1	1	1	1	2	2	1	1	1	2	1	1	1	1	1	1	2	2	1	1	2	2	4	4	4	4	4	4	4	4	4	4	4
549	29	2	2	3	2	0	0	1	0	7	5	1	2	2	2	2	2	2	1	1	1	2	1	1	1	1	2	2	2	1	2	1	2	1	1	1	2	2	3	5	5	5	5	5	5	4	5	5	5
550	21	2	2	2	1	0	0	1	0	2	1	2	2	1	1	2	1	2	1	1	2	1	2	2	1	1	1	1	1	1	1	2	2	1	1	1	1	1	5	5	5	5	5	5	5	5	4	4	4
551	54	2	1	3	4	0	0	1	0	33	14	2	2	2	2	1	2	2	2	1	1	1	2	2	2	2	1	1	2	1	1	2	2	2	2	1	2	2	5	5	5	5	5	5	5	5	5	5	4
552	30	2	2	2	2	0	0	1	0	10	8	2	2	2	1	1	1	2	1	1	1	2	2	2	2	1	1	1	1	1	1	1	1	2	2	1	1	2	5	5	5	5	5	5	5	5	4	5	5
553	30	2	1	3	2	0	0	1	0	11	8	1	2	1	2	1	2	2	1	1	2	2	2	1	1	2	2	2	2	1	1	2	2	2	1	1	2	2	5	5	5	5	5	5	5	5	5	5	5
554	31	2	2	3	2	0	0	1	0	9	8	2	2	1	2	2	2	2	1	2	2	2	1	2	1	2	2	1	2	1	2	2	2	2	2	2	1	2	5	5	5	5	5	5	5	5	5	5	5
555	24	2	2	3	1	0	0	1	0	3	1	2	2	2	1	2	2	2	1	2	1	2	2	1	1	1	1	1	1	1	1	1	2	1	2	2	1	2	4	4	4	5	5	5	5	4	3	5	4
556	24	2	3	3	1	0	0	1	0	1	1	2	1	1	2	2	1	2	2	2	1	2	2	2	2	2	1	1	2	1	2	2	2	2	2	1	2	1	4	4	4	4	5	5	5	5	5	5	5
557	32	2	3	3	2	0	0	1	0	8	3	2	2	2	2	2	2	2	1	1	2	2	2	2	1	2	1	1	2	1	2	2	2	1	2	2	1	2	5	5	5	5	5	5	5	5	5	5	5
558	29	2	2	3	2	0	0	1	0	7	1	2	1	2	2	2	2	2	1	1	1	2	2	1	2	2	1	1	1	1	1	1	1	1	2	1	2	2	5	4	5	4	5	5	5	5	4	4	5
559	32	2	3	3	3	0	0	1	0	11	9	2	2	2	1	2	2	2	2	2	1	2	2	1	1	1	2	1	2	1	1	1	2	1	1	2	1	2	4	4	4	4	4	4	4	4	4	4	4
560	34	2	3	3	3	1	0	0	0	12	4	2	2	1	1	1	2	2	1	2	1	1	1	1	1	1	1	1	2	1	2	2	1	1	1	1	2	2	5	5	5	5	5	5	5	5	5	5	5
561	28	2	3	3	2	0	0	1	0	8	7	1	2	2	2	2	2	2	1	1	1	2	1	2	2	1	2	1	2	1	1	1	2	1	1	1	1	1	5	5	5	5	5	5	5	5	5	5	5
562	28	2	2	3	2	0	0	1	0	7	3	2	2	1	2	1	1	2	1	1	2	1	2	1	2	2	1	1	2	1	1	1	2	1	2	1	1	2	5	5	5	5	4	5	5	5	4	4	4
563	35	2	1	3	2	0	0	1	0	15	10	2	2	2	2	2	1	2	2	1	1	2	2	1	2	2	1	2	2	1	1	1	1	2	1	1	1	2	4	4	5	5	5	5	5	5	5	5	5
564	34	2	2	3	2	0	0	1	0	9	1	2	2	1	2	2	1	2	1	2	1	1	2	1	1	2	1	1	2	1	2	1	2	2	2	1	1	2	5	4	5	4	4	5	5	5	5	5	4
565	36	2	1	3	3	0	0	1	0	17	14	1	2	1	2	1	1	2	1	2	2	1	2	2	1	2	1	1	1	1	1	1	2	1	1	2	1	2	5	5	5	5	5	5	5	5	5	5	5
566	31	2	3	3	3	0	0	1	0	10	3	1	2	1	1	2	1	2	1	2	2	2	2	2	2	2	2	1	1	1	2	1	2	2	1	2	2	2	5	5	5	5	5	5	5	5	5	5	5
567	23	2	3	3	1	0	0	1	0	1	1	2	2	2	2	2	2	1	2	1	2	1	2	1	2	2	1	1	2	2	2	1	1	2	2	1	1	2	4	5	5	5	5	5	5	5	5	5	5
568	36	2	3	3	3	1	0	1	0	11	8	2	2	2	2	1	2	1	1	2	2	2	2	1	2	2	2	2	2	1	2	2	2	2	2	2	2	2	4	4	4	4	4	4	4	4	4	4	4
569	27	2	1	3	1	0	0	1	0	9	9	2	2	1	1	1	2	1	2	1	1	2	2	2	2	2	2	1	2	1	2	2	2	2	1	1	2	2	5	5	5	5	5	5	5	5	5	5	5
570	33	2	2	3	2	0	0	1	0	10	5	2	2	2	2	1	2	2	1	1	1	2	2	1	1	2	1	2	2	2	1	2	2	1	1	2	2	2	5	5	5	5	5	5	5	5	5	5	5
571	29	2	3	3	2	0	0	1	0	4	2	2	2	2	2	1	1	1	2	2	2	2	1	2	2	2	2	1	1	2	2	2	1	2	2	2	2	2	5	5	5	5	5	5	5	5	5	5	5
572	29	2	3	3	2	0	0	1	0	7	4	2	1	1	2	2	2	2	1	2	2	2	2	2	1	2	2	1	1	2	2	2	2	1	2	1	2	2	4	4	4	4	4	4	4	4	4	4	4
573	38	2	2	3	3	0	0	1	0	16	6	2	2	2	1	1	2	1	1	2	2	2	2	2	2	2	2	1	2	1	2	2	2	1	1	1	2	2	5	4	5	5	5	5	5	5	5	5	5
574	30	2	2	3	2	0	0	1	0	10	8	2	2	1	2	2	2	1	2	1	2	1	2	2	1	1	2	1	1	1	2	2	2	2	1	1	1	2	5	5	5	5	5	5	5	5	5	5	5
575	33	2	2	2	2	0	0	1	0	12	3	1	2	2	2	2	1	2	1	1	2	1	2	1	1	2	1	2	2	1	2	2	2	1	2	2	1	2	5	5	5	4	5	4	5	5	4	4	4
576	33	2	2	3	3	0	0	1	0	12	5	2	1	1	1	1	1	1	2	1	2	1	2	1	2	2	1	1	2	1	1	1	2	2	1	2	1	1	4	5	5	5	5	5	5	5	5	5	5
577	23	2	3	3	1	0	0	1	0	1	1	2	2	1	1	2	1	2	1	1	1	2	2	1	2	1	1	1	2	1	1	1	2	2	1	1	2	2	5	4	5	5	5	5	5	4	4	4	4
578	23	2	3	3	2	0	0	1	0	2	1	2	1	2	2	2	2	2	2	2	2	2	2	2	1	1	2	2	2	2	2	2	1	2	2	2	2	1	4	4	4	4	4	4	4	4	4	4	4
579	40	2	3	3	3	0	0	1	0	15	14	2	2	2	2	2	1	2	1	2	2	2	2	1	2	2	2	2	2	1	2	1	2	1	2	2	2	2	5	5	5	5	5	5	5	5	5	5	5
580	36	2	2	3	2	0	1	1	0	11	8	2	2	1	1	2	1	1	1	2	2	1	1	1	1	1	1	1	1	1	1	1	2	1	1	2	1	1	5	5	5	5	5	5	5	5	4	5	5
581	37	2	2	3	3	0	0	1	0	15	15	2	2	2	2	2	2	2	1	2	2	2	2	1	1	2	2	1	2	1	2	2	2	2	2	2	2	2	4	4	4	4	4	4	4	4	4	4	4
582	28	2	2	2	2	0	0	1	0	9	9	2	2	1	2	2	2	2	2	2	1	2	2	1	1	2	2	1	2	1	2	1	2	2	1	2	2	2	5	5	5	5	5	5	5	5	5	5	5
583	23	1	3	3	1	0	0	1	0	1	1	2	2	2	1	2	1	2	1	1	2	2	2	1	1	1	2	2	1	1	2	2	2	1	2	1	2	2	5	5	5	5	5	5	5	5	5	5	5
584	37	2	2	3	3	0	0	0	1	15	15	2	2	2	2	2	1	1	1	1	2	2	2	1	1	1	2	1	2	1	1	1	2	1	2	1	2	2	4	4	4	4	4	4	4	4	4	4	4
585	32	2	2	3	2	0	0	1	0	10	10	2	2	1	2	2	1	2	1	1	1	1	2	1	2	1	2	1	2	1	1	2	2	2	1	2	2	2	4	4	4	4	4	4	4	4	4	4	4
586	40	2	1	3	3	0	0	1	0	15	12	2	2	1	2	1	1	1	1	1	1	2	2	1	1	1	1	1	2	1	1	1	2	1	1	1	1	2	4	4	4	4	4	4	4	4	4	4	4
587	26	2	2	2	2	0	0	1	0	5	5	1	2	2	2	2	1	2	1	2	1	2	1	1	2	1	1	1	2	1	1	1	2	1	2	2	1	2	5	5	5	5	5	5	5	5	5	5	5
588	31	2	3	3	3	0	0	1	0	10	7	2	2	2	2	2	2	2	1	2	2	2	2	1	2	2	1	1	2	1	1	1	2	2	2	1	1	2	5	5	5	5	5	5	5	5	5	5	5
589	24	2	2	2	1	0	0	1	0	3	3	2	2	2	2	1	2	2	1	2	2	2	2	2	1	2	1	1	2	1	2	2	2	1	1	1	2	2	4	4	5	5	4	5	5	5	4	4	3
590	31	2	2	3	3	0	0	1	0	10	10	2	2	2	1	2	1	2	1	2	2	2	2	1	1	1	2	1	1	1	2	1	2	1	2	2	2	2	3	4	4	5	4	5	5	2	1	4	4
591	33	2	3	3	2	0	0	1	0	13	13	2	2	1	2	2	1	2	2	1	1	1	2	1	1	2	2	2	1	1	1	1	1	2	1	1	1	2	4	4	4	4	4	4	4	4	4	4	4
592	28	2	2	2	2	0	0	1	0	7	5	2	2	1	2	2	2	2	1	2	2	2	2	2	1	1	1	1	2	1	1	2	2	2	1	1	1	2	5	5	5	5	5	5	5	5	5	5	5
593	35	2	2	3	2	0	1	1	0	12	7	2	2	2	2	1	1	1	1	1	1	2	2	2	1	2	1	1	2	1	1	1	2	2	1	1	1	2	5	5	5	5	5	5	5	5	5	5	5
594	44	2	3	3	4	0	0	1	0	20	7	2	2	1	2	2	2	2	1	2	2	1	2	2	2	2	1	2	2	1	2	2	2	2	1	2	2	2	4	4	4	4	4	4	4	4	4	4	4
595	49	2	1	3	3	0	0	1	0	29	7	2	2	1	2	2	1	2	1	1	2	2	2	2	1	2	2	1	2	1	1	1	2	1	1	2	2	2	4	4	5	5	4	4	4	4	4	4	2
596	33	2	2	3	2	0	0	1	0	10	10	2	1	2	2	1	1	2	1	1	2	2	1	1	1	2	2	2	1	1	1	1	1	1	1	2	2	2	4	4	4	4	4	4	3	4	2	4	4
597	30	2	2	3	2	0	0	1	0	12	10	2	1	2	2	2	2	2	2	1	1	2	2	1	2	2	1	1	1	1	2	1	2	1	2	1	1	2	5	5	5	5	5	5	5	5	5	5	5
598	29	2	2	3	2	0	0	1	0	5	3	1	2	2	2	2	2	2	1	2	2	2	1	1	2	1	1	1	2	1	1	1	1	2	1	1	2	2	4	4	5	5	5	5	5	5	5	5	5
599	36	2	1	3	2	1	0	0	0	15	9	2	1	1	1	1	1	2	1	1	1	2	2	1	1	1	2	1	2	1	2	1	2	1	1	2	1	1	4	5	5	5	5	5	5	5	5	5	2
600	47	2	1	3	4	0	0	1	0	29	19	1	1	1	1	1	1	1	1	2	2	2	1	1	1	2	1	2	2	1	1	1	1	1	1	1	1	2	5	5	5	5	5	5	5	5	5	5	5
601	35	2	3	4	4	1	0	0	0	13	10	2	1	2	1	2	1	1	1	1	2	2	2	2	1	1	1	1	1	1	1	1	1	1	2	2	2	2	5	5	5	5	5	5	5	5	5	5	5
602	32	2	2	3	2	0	0	1	0	11	9	2	2	2	2	2	1	1	2	1	2	1	2	1	2	2	1	2	1	1	2	1	2	1	2	2	2	2	5	5	5	5	5	5	5	5	5	5	5
603	25	2	1	3	2	0	0	1	0	5	4	1	2	1	2	2	2	2	1	2	2	1	1	1	1	2	1	1	2	1	1	1	2	1	1	2	2	2	4	4	4	4	4	4	4	4	4	4	4
604	27	2	1	3	1	0	0	1	0	7	3	1	2	1	2	2	2	2	1	1	2	2	2	1	2	1	2	1	2	1	1	2	2	1	2	2	1	2	4	4	4	4	4	4	4	4	4	4	4
605	24	2	3	3	2	0	0	1	0	2	2	2	2	2	2	1	2	2	1	2	2	2	2	2	2	2	2	2	1	1	2	1	2	2	2	1	1	2	4	4	4	4	4	4	4	4	4	4	4
606	31	2	2	3	2	0	0	1	0	8	4	2	2	2	2	2	2	2	2	2	2	1	2	2	1	2	1	1	2	2	2	2	2	1	2	2	1	2	4	4	4	4	4	4	4	4	4	4	4
607	24	2	2	2	1	0	0	1	0	2	1	2	2	2	2	2	2	2	1	2	2	1	2	1	2	2	2	1	2	1	2	2	2	1	2	2	1	2	4	4	4	4	4	4	4	4	4	4	4
608	30	2	1	3	3	0	0	1	0	9	8	1	2	1	2	2	2	2	2	2	1	2	1	2	2	1	1	1	2	1	1	1	2	1	1	1	1	2	5	5	5	5	5	5	5	5	5	5	5
609	25	2	1	2	1	0	0	1	0	3	2	2	2	2	2	2	2	2	2	1	1	2	2	1	1	1	1	1	1	1	2	1	2	2	1	2	2	2	4	5	5	4	4	4	4	4	4	4	4
610	30	2	1	3	2	0	0	1	0	10	10	1	1	1	2	1	1	1	1	1	2	2	2	1	1	1	1	2	2	1	2	1	1	1	1	2	2	2	5	5	5	5	5	5	5	5	5	5	5
611	34	2	3	3	3	1	0	0	0	12	12	2	2	1	2	1	2	2	2	1	2	2	2	2	1	2	2	2	2	1	2	1	2	1	2	1	1	2	5	5	5	5	5	5	5	5	5	5	5
612	31	2	3	3	3	0	0	1	0	9	9	1	1	2	1	1	1	2	1	2	2	2	1	1	1	1	1	1	2	1	2	2	2	1	1	2	1	2	4	4	4	4	4	5	4	5	4	4	4
613	34	2	2	2	2	0	0	1	0	10	10	1	2	2	1	2	2	2	2	2	2	2	1	2	2	1	1	1	2	1	2	2	2	1	1	1	2	2	5	5	5	5	5	5	5	5	5	5	5
614	39	2	2	3	3	0	0	1	0	17	17	2	2	2	2	2	2	2	1	2	2	2	2	1	2	2	2	1	2	1	2	2	2	2	2	1	2	2	3	3	3	3	3	3	3	3	3	3	3
615	36	2	2	3	2	0	0	1	0	16	16	2	2	1	1	2	2	2	1	1	2	2	2	2	1	1	2	1	2	1	2	2	2	2	1	2	1	2	5	5	5	5	5	5	5	5	5	5	5
616	30	2	1	3	2	0	0	1	0	10	10	2	2	1	2	2	1	2	1	1	2	2	2	1	1	1	2	2	2	1	2	2	2	2	1	1	2	2	5	5	5	4	4	4	4	4	4	4	4
617	26	2	1	3	2	0	0	1	0	7	3	2	2	2	2	2	2	2	1	2	1	2	2	2	1	2	2	1	2	1	2	1	1	2	1	2	2	2	4	4	4	4	4	4	4	4	4	4	4
618	33	2	2	3	2	0	0	1	0	12	10	1	2	2	2	2	2	2	2	2	1	2	1	1	2	2	2	2	2	1	1	2	2	2	1	1	1	2	4	4	4	5	5	5	5	5	4	4	4
619	25	2	2	3	2	0	0	1	0	5	1	2	2	2	2	1	2	2	2	2	2	2	1	2	2	2	2	1	2	2	2	1	2	2	2	1	1	2	5	5	5	5	5	5	5	5	5	5	5
620	25	2	3	3	2	0	0	1	0	1	1	2	2	2	1	2	2	2	2	1	2	1	2	1	2	2	2	1	2	1	1	1	2	1	1	1	1	2	5	5	5	5	5	5	5	5	5	5	5
621	33	2	2	3	2	0	0	1	0	9	7	2	1	1	1	2	1	2	1	2	2	1	2	1	1	1	2	1	2	1	1	1	2	1	2	1	2	2	5	5	5	5	5	5	5	5	5	5	5
622	25	2	1	3	1	0	0	1	0	7	4	2	2	2	1	2	2	2	1	2	1	2	2	1	2	1	2	1	2	1	2	1	2	2	1	2	2	1	4	4	4	4	4	4	4	4	4	4	4
623	25	2	3	3	2	0	0	1	0	5	5	2	2	2	2	2	1	1	1	2	1	2	1	2	2	1	2	1	2	1	1	1	2	2	1	1	2	2	5	5	5	5	5	5	5	5	5	5	5
624	31	2	2	3	2	0	0	1	0	9	9	2	2	2	1	2	2	2	1	1	1	2	2	1	2	2	1	1	2	1	1	2	1	2	2	1	1	1	5	5	5	5	5	5	5	5	5	5	5
625	31	2	2	3	2	0	0	1	0	10	8	1	1	1	1	2	2	1	1	2	1	2	1	1	2	2	2	2	2	1	2	1	1	1	2	2	1	2	5	5	5	5	5	5	5	5	5	5	5
626	29	2	3	3	2	0	0	1	0	6	6	1	2	1	2	2	2	2	2	2	2	1	2	2	2	1	2	1	2	2	2	2	2	2	1	2	2	1	4	4	4	5	5	4	4	4	4	4	4
627	23	1	3	3	1	0	0	1	0	1	1	2	1	1	1	2	1	2	1	1	2	2	2	1	1	2	1	1	2	1	1	1	1	1	2	2	2	1	5	5	5	5	5	5	5	5	5	5	5
628	32	2	2	3	2	0	0	1	0	10	7	2	2	1	1	1	1	1	1	2	2	1	1	1	1	2	2	1	1	1	1	1	2	1	2	2	2	2	5	5	5	5	5	5	5	5	5	5	5
629	36	2	1	3	3	0	0	1	0	12	11	2	2	1	2	2	2	2	1	1	1	1	2	2	2	1	2	1	2	1	1	2	1	1	2	1	1	1	1	1	1	1	1	1	1	1	1	1	1
630	40	2	1	3	3	0	0	1	0	20	18	2	2	2	2	2	1	2	1	1	1	2	2	1	2	2	1	1	2	1	2	2	1	1	2	1	2	2	5	5	5	5	5	5	5	5	5	5	5
631	31	2	2	3	3	0	0	1	0	10	10	1	2	1	1	2	1	1	1	1	2	1	1	1	2	2	1	1	2	1	1	2	1	1	1	2	1	2	5	5	5	5	5	5	5	5	5	5	5
632	35	2	2	3	3	0	0	0	1	13	8	2	1	1	1	1	1	2	1	1	2	2	1	1	1	1	1	1	2	1	1	1	2	1	2	2	2	2	5	5	5	5	5	4	5	5	5	5	4
633	25	2	3	3	1	0	0	1	0	2	1	2	2	2	2	2	2	2	1	1	2	2	2	2	2	1	2	1	2	1	2	1	2	2	1	2	2	2	4	4	4	4	4	4	3	3	4	4	3
634	28	2	2	3	2	0	0	1	0	6	6	1	2	2	1	2	1	2	1	1	2	1	2	1	2	1	1	1	2	1	1	2	2	1	1	1	2	2	5	5	5	5	5	5	5	5	3	5	5
635	27	1	3	3	1	0	0	1	0	5	5	1	2	2	2	2	1	2	1	1	2	2	1	2	2	2	1	1	1	1	1	2	2	1	1	2	2	1	4	4	4	4	3	3	3	3	3	3	3
636	34	2	2	3	3	0	0	1	0	11	10	2	2	2	2	2	2	2	1	1	1	2	2	1	2	2	2	1	2	1	2	2	2	2	2	2	1	2	1	1	1	1	1	1	1	1	5	5	5
637	37	2	4	4	4	1	0	1	0	13	10	1	2	1	1	2	1	1	1	1	2	1	1	1	2	2	1	1	2	1	1	2	1	1	1	2	1	2	5	5	5	5	5	5	5	5	5	5	5
638	33	2	3	3	2	0	0	1	0	11	11	2	2	2	2	1	2	2	2	2	2	1	2	2	2	2	1	2	2	1	2	2	2	1	2	1	1	2	4	4	4	4	4	4	4	4	4	4	4
639	31	2	3	3	2	0	0	1	0	10	9	2	2	2	2	1	2	2	1	2	2	2	2	2	2	2	2	2	2	2	2	1	2	1	1	1	1	2	5	5	5	5	5	5	5	5	5	5	5
640	29	2	2	3	2	0	0	1	0	7	7	2	2	2	2	1	2	1	1	2	2	2	2	2	2	2	1	2	2	2	2	2	1	2	1	2	2	1	5	5	5	5	5	5	5	5	5	5	5
641	28	2	3	3	2	0	0	1	0	5	3	2	2	2	2	2	2	2	2	1	2	1	2	2	2	2	1	1	2	1	2	1	2	1	1	1	2	2	5	5	5	5	5	5	5	5	5	5	5
642	31	2	2	3	2	0	0	1	0	10	10	2	2	1	1	2	1	1	1	2	2	1	1	1	2	1	1	1	2	1	1	1	2	1	1	1	1	2	5	5	5	5	5	5	5	5	5	5	5
643	26	2	2	3	1	0	0	1	0	1	1	1	2	1	1	2	1	1	1	1	2	1	1	1	2	2	1	1	2	1	1	2	1	1	1	2	1	2	5	5	5	5	5	5	5	5	5	5	5
644	26	2	3	3	2	0	0	1	0	3	2	2	2	2	2	2	2	2	1	1	1	2	2	2	1	1	1	1	2	2	2	1	1	2	1	1	2	1	5	5	5	5	5	5	5	5	5	5	5
645	32	2	2	3	3	0	0	1	0	10	8	2	2	2	2	2	2	2	2	1	1	2	2	2	2	2	2	1	2	1	2	1	2	1	1	1	1	2	5	5	5	5	5	4	5	5	5	3	5
646	30	2	2	3	2	0	0	1	0	10	8	2	2	2	2	2	1	2	2	1	1	2	2	2	1	2	2	1	2	1	2	2	2	1	1	2	2	1	5	5	5	5	5	5	5	5	4	5	4
647	24	2	2	2	1	0	0	1	0	1	1	1	2	1	1	2	1	1	1	1	2	1	1	1	2	2	1	1	2	1	1	2	1	1	1	2	1	2	5	5	4	5	5	5	5	5	5	5	5
648	38	2	3	3	3	0	0	1	0	14	14	2	2	1	2	2	2	2	1	2	2	1	1	2	2	1	1	1	2	1	2	1	2	1	1	1	1	1	4	4	4	4	4	4	4	4	4	4	4
649	27	2	3	3	2	0	0	1	0	6	5	1	2	1	1	2	1	1	1	1	2	1	1	1	2	2	1	1	2	1	1	2	1	1	1	2	1	2	5	5	5	5	5	5	5	5	5	5	5
650	38	2	1	3	3	0	0	0	1	15	15	2	2	2	2	2	2	2	2	1	2	2	2	1	2	1	1	1	2	1	1	1	2	1	1	1	1	2	5	5	5	5	5	5	5	5	5	5	5
651	32	2	2	3	2	0	0	0	1	9	7	2	2	2	2	2	2	2	2	2	2	2	2	2	1	2	2	1	2	2	1	2	2	2	1	2	2	2	4	4	4	4	4	4	3	3	3	4	3
652	47	2	1	1	3	0	0	1	0	28	19	2	2	2	2	1	1	1	1	1	2	2	2	1	2	1	1	1	2	1	1	1	1	1	2	2	1	1	5	5	5	5	5	5	5	5	5	5	5
653	25	2	3	3	2	0	0	1	0	2	1	2	2	2	2	2	2	2	1	1	1	2	2	1	1	2	1	1	1	1	1	2	1	1	2	1	2	1	5	5	5	5	5	5	5	5	5	5	5
654	31	2	2	3	2	0	0	1	0	8	8	1	2	1	1	2	1	2	1	1	2	1	1	1	2	2	1	1	2	1	1	2	1	1	1	2	1	2	5	5	5	5	5	5	5	5	5	5	5
655	25	2	3	3	1	0	0	1	0	2	1	1	2	2	2	2	2	2	1	1	2	2	2	1	2	1	2	1	2	1	2	1	2	1	1	2	2	2	5	5	5	5	5	5	5	5	5	5	5
656	31	2	3	3	1	0	0	1	0	10	10	1	2	1	1	2	1	1	1	1	2	1	1	1	2	2	1	1	2	1	1	2	1	1	1	2	1	2	5	5	5	5	5	5	5	5	5	5	5
657	24	2	3	3	2	0	0	1	0	2	1	1	2	1	1	2	1	1	1	1	2	1	1	1	2	2	1	1	2	1	1	2	1	1	1	2	1	2	4	4	5	5	5	5	5	5	5	5	5
658	28	2	3	3	2	0	0	1	0	5	1	2	1	2	2	2	2	2	2	2	2	2	2	1	2	2	2	2	2	1	2	2	2	2	2	2	2	2	1	1	1	1	1	1	1	1	1	1	1
659	38	2	1	3	3	0	0	1	0	16	16	2	1	2	2	1	2	2	2	2	2	2	2	1	1	2	2	2	2	2	2	2	1	1	2	2	2	1	5	5	5	5	5	5	5	5	5	5	5
660	32	2	3	3	2	0	0	1	0	11	1	2	2	2	2	2	1	2	2	2	2	2	2	1	1	1	2	2	2	1	2	2	2	1	1	2	1	2	5	5	5	5	5	5	5	5	5	5	5
661	36	1	2	3	3	0	0	1	0	16	1	1	2	2	2	2	1	2	1	1	2	1	1	1	2	1	1	1	1	1	1	1	2	2	1	2	2	2	4	4	4	4	4	4	4	4	4	4	4
662	32	2	3	3	2	0	0	1	0	6	6	1	2	1	1	2	1	1	1	1	2	1	1	1	2	2	1	1	2	1	1	2	1	1	1	2	1	2	4	4	4	4	4	4	4	4	4	4	4
663	38	2	2	3	3	0	0	1	0	15	10	1	2	1	1	2	1	1	1	1	2	1	1	1	2	2	1	1	2	1	1	2	1	1	1	2	1	2	5	5	5	5	5	5	5	5	5	5	5
664	40	2	1	3	3	0	0	1	0	21	20	1	1	2	1	2	2	1	1	1	2	2	1	2	1	1	1	1	1	1	1	1	2	1	1	1	1	2	5	5	5	5	5	5	5	5	4	5	5
665	23	2	3	3	2	0	0	1	0	3	1	1	2	1	1	2	1	1	1	1	2	1	1	1	2	2	1	1	2	1	1	2	1	1	1	2	1	2	5	5	5	5	5	5	5	5	5	5	5
666	32	2	2	3	2	0	0	1	0	11	9	1	2	1	1	2	1	1	1	1	2	1	1	1	2	2	1	1	2	1	1	2	1	1	1	2	1	2	1	1	1	1	1	1	1	1	1	1	1
667	28	2	2	3	2	0	0	1	0	5	5	1	2	1	1	2	1	1	1	1	2	1	1	1	2	2	1	1	2	1	1	2	1	1	1	2	1	2	5	5	5	5	5	5	5	5	5	5	5
668	22	2	2	2	1	0	0	1	0	1	1	2	2	1	2	2	1	2	1	1	2	2	2	1	2	2	2	2	2	1	1	1	2	2	2	1	1	2	4	5	5	5	5	5	5	5	3	3	4
669	27	2	2	2	1	0	0	1	0	7	4	2	2	1	2	2	2	2	1	1	2	1	2	2	2	2	2	1	2	1	2	1	2	2	2	1	2	2	5	5	5	5	5	5	5	5	5	5	5
670	27	2	3	3	2	0	0	1	0	6	6	2	2	1	2	1	1	1	1	1	1	2	1	1	1	2	2	2	2	1	2	1	2	1	1	1	1	2	5	5	5	5	5	5	5	5	5	5	5
671	30	2	2	2	2	0	0	1	0	6	1	1	2	1	1	2	1	1	1	1	2	1	1	1	2	2	1	1	2	1	1	2	1	1	1	2	1	2	5	5	5	5	5	5	5	5	5	5	5
672	29	2	1	2	2	0	0	1	0	8	8	1	2	1	1	2	1	1	1	1	2	1	1	1	2	2	1	1	2	1	1	2	1	1	1	2	1	2	5	5	5	5	5	5	5	5	5	5	5
673	34	2	2	3	3	1	0	0	0	10	9	2	1	1	1	1	1	2	1	2	2	1	2	1	2	1	1	1	1	1	1	2	1	1	2	1	1	1	5	5	5	5	5	5	5	5	5	5	5
674	30	2	1	3	2	0	0	1	0	12	10	1	2	1	1	2	1	1	1	1	2	1	1	1	2	2	1	1	2	1	1	2	1	1	1	2	1	2	4	4	4	4	4	4	4	4	2	4	3
675	31	2	3	3	2	0	0	1	0	6	6	1	2	1	1	2	1	1	1	1	2	1	1	1	2	2	1	1	2	1	1	2	1	1	1	2	1	2	4	4	4	4	4	4	4	4	4	4	4
676	28	2	3	3	2	0	0	1	0	5	5	1	2	1	1	2	1	1	1	1	2	1	1	1	2	2	1	1	2	1	1	2	1	1	1	2	1	2	5	5	5	5	5	5	5	5	3	3	3
677	33	2	2	3	3	0	0	1	0	10	9	2	2	1	1	1	2	2	1	2	2	2	2	1	2	1	2	1	2	1	2	2	2	1	2	1	2	2	5	5	5	5	5	5	5	5	5	5	5
678	32	2	2	3	3	0	0	1	0	10	10	1	2	1	1	2	1	1	1	1	2	1	1	1	2	2	1	1	2	1	1	2	1	1	1	2	1	2	5	5	5	5	5	5	5	5	5	5	5
679	29	2	2	2	2	0	0	1	0	7	7	1	2	1	1	2	1	1	1	1	2	1	1	1	2	2	1	1	2	1	1	2	1	1	1	2	1	2	3	3	3	3	3	3	3	3	3	3	3
680	28	1	2	2	1	0	0	1	0	1	1	2	2	2	2	1	1	1	1	1	2	2	2	1	1	2	1	1	2	1	2	1	2	1	1	1	2	1	5	5	5	5	5	5	5	5	5	5	5
681	34	2	2	3	2	0	0	1	0	11	11	1	1	1	2	1	1	2	1	1	2	1	1	1	2	2	1	2	2	1	1	1	2	1	2	1	2	2	5	5	5	5	5	5	5	5	5	5	5
682	33	2	3	3	2	0	0	1	0	12	10	1	2	2	1	1	1	1	1	2	1	2	1	2	2	2	2	2	2	1	2	1	2	1	2	1	2	2	4	4	4	4	4	4	4	4	4	4	4
683	33	2	1	3	2	0	0	1	0	8	6	2	2	1	1	2	1	1	1	1	1	2	2	1	2	1	1	1	1	1	1	1	2	1	1	2	2	1	5	5	5	5	5	5	5	5	5	5	5
684	25	2	2	2	2	0	0	1	0	4	2	2	2	2	2	2	1	2	1	1	2	2	2	2	2	2	2	2	2	1	1	1	2	2	1	1	1	2	5	5	5	5	5	5	5	5	5	5	5
685	24	2	2	2	1	0	0	1	0	3	2	2	2	2	2	2	2	2	1	2	2	1	2	1	1	2	1	2	2	2	1	2	2	1	2	2	2	2	5	5	5	5	5	5	5	5	5	5	5
686	33	2	3	3	3	0	1	1	0	8	7	2	2	2	1	2	2	2	1	1	1	1	2	1	2	2	1	1	2	1	2	2	2	1	1	2	2	2	5	5	5	5	5	5	5	5	5	5	5
687	29	2	3	3	2	0	0	1	0	7	6	2	2	1	2	2	1	2	1	1	2	1	2	1	1	2	1	1	2	1	1	1	2	1	1	2	2	1	5	5	5	5	5	5	5	5	5	5	5
688	35	2	2	3	3	0	0	1	0	13	1	2	2	2	2	1	2	1	2	1	1	1	2	2	1	1	2	1	2	1	1	2	2	1	1	1	2	2	5	5	5	5	5	5	5	5	5	5	5
689	28	2	2	2	2	0	0	1	0	6	1	2	2	1	2	2	1	2	1	2	2	2	2	2	2	2	2	2	2	1	2	1	2	2	2	2	2	2	5	5	5	5	5	5	5	5	5	5	5
690	24	2	2	3	1	0	0	1	0	1	1	2	2	1	1	1	1	2	1	2	1	1	2	1	2	1	1	1	2	1	2	1	2	1	1	2	2	1	5	5	5	5	5	5	5	5	5	5	5
691	28	2	2	2	2	0	0	1	0	6	5	2	2	2	2	1	1	2	1	2	2	2	2	2	2	1	2	2	2	1	1	2	2	1	1	2	2	2	5	5	5	5	5	5	5	5	5	5	5
692	26	2	3	3	2	0	0	1	0	4	3	2	2	2	1	2	1	2	1	1	2	2	2	1	1	2	2	1	1	1	2	2	2	2	2	2	1	2	5	5	5	5	5	5	5	5	5	5	5
693	34	2	3	3	2	0	0	1	0	10	6	2	2	1	1	2	1	2	1	1	2	2	2	1	1	1	1	1	1	1	2	2	2	2	1	1	1	2	5	5	5	5	5	5	5	5	5	5	5
694	33	2	2	2	2	0	0	1	0	12	11	1	1	2	2	1	1	1	1	1	2	2	2	1	1	1	1	2	2	1	1	2	2	1	1	2	2	2	5	5	5	5	5	5	5	5	5	5	5
695	30	2	3	3	2	0	0	1	0	7	7	2	2	2	2	1	1	1	1	1	1	1	2	1	2	1	1	1	2	1	2	1	1	1	2	2	2	2	4	4	4	4	4	4	4	4	4	4	4
696	25	2	2	2	2	0	0	1	0	4	3	2	2	1	1	2	1	2	1	1	1	1	2	1	2	1	1	1	1	1	1	1	2	1	1	1	1	2	5	5	5	5	5	5	5	5	5	5	5
697	29	2	2	2	2	0	0	1	0	5	5	2	2	2	2	1	2	1	2	2	2	2	2	2	1	2	2	2	2	1	2	1	1	1	1	2	2	2	5	5	5	5	5	5	5	5	5	5	5
698	35	2	3	3	2	0	0	1	0	12	2	2	2	1	2	2	1	2	1	1	1	2	2	1	1	1	1	2	1	1	1	2	2	1	2	2	2	2	5	5	5	5	5	5	5	5	5	5	5
699	26	2	3	3	2	0	0	1	0	3	2	2	2	1	1	1	1	2	1	2	2	1	2	2	1	2	1	2	2	1	2	2	2	2	1	1	1	2	5	5	5	5	5	5	5	5	5	5	5
700	31	2	1	3	2	0	0	1	0	8	6	2	2	2	2	1	1	1	1	1	2	1	2	1	1	1	1	1	1	1	2	1	2	1	2	1	1	2	4	4	5	4	5	5	5	4	4	4	4
701	26	2	2	3	2	0	0	1	0	5	3	2	2	2	2	2	2	2	1	1	2	2	1	2	2	2	1	1	1	1	2	1	2	1	2	1	1	2	4	4	4	4	4	4	4	4	4	4	4
702	33	2	3	3	3	0	1	0	0	10	10	1	1	2	1	2	1	2	1	1	2	2	1	1	2	2	1	1	2	1	2	1	2	1	1	1	1	1	5	5	5	5	5	5	5	5	4	5	5
703	33	2	2	3	2	0	0	1	0	12	12	2	2	1	2	2	2	2	2	2	1	1	2	2	2	2	2	2	2	1	2	1	1	1	1	2	2	2	4	4	4	5	5	5	5	5	5	5	5
704	34	2	2	3	2	0	0	1	0	13	11	2	2	2	2	2	1	2	1	2	2	1	2	1	2	1	2	1	1	1	2	2	1	2	2	2	1	2	5	5	5	5	5	5	5	5	5	5	5
705	25	2	3	3	2	0	0	1	0	2	2	2	2	2	2	2	1	2	1	2	2	2	2	1	1	1	1	1	1	1	1	1	2	2	1	1	1	2	4	4	4	4	4	4	4	4	4	4	4
706	25	2	3	4	2	0	0	1	0	1	1	1	1	1	1	2	1	2	1	1	2	2	1	1	2	1	1	1	1	1	1	2	2	1	1	2	1	2	4	4	4	4	4	4	5	5	5	5	5
707	32	2	3	3	2	0	0	1	0	9	8	2	2	1	1	2	2	1	1	2	1	1	2	2	1	2	1	1	1	1	2	1	2	1	2	1	1	1	1	1	1	1	1	1	1	1	1	1	1
[truncated: 17 more columns]
